# Supplementary material for: Identification of Key Immune and Cell Cycle Modules and Prognostic Genes for Glioma Patients through Transcriptome Analysis
Source: Pharmaceuticals (Basel). 2024 Sep 28;17(10):1295. doi: 10.3390/ph17101295 (PMC11514598; doi:10.3390/ph17101295)
Supplement: Supplementary file 1 [file pharmaceuticals-17-01295-s001.zip]

Archive with 6 entries (6 files):
- Supplementary Figures.pdf
- Table S1.xlsx
- Table S2.xlsx
- Table S3.xlsx
- Table S4.pdf
- Table S5.pdf
