# Supplementary material for: Identification of Key Immune and Cell Cycle Modules and Prognostic Genes for Glioma Patients through Transcriptome Analysis
Source: Pharmaceuticals (Basel). 2024 Sep 28;17(10):1295. doi: 10.3390/ph17101295 (PMC11514598; doi:10.3390/ph17101295)
Supplement: Supplementary file 1 [file pharmaceuticals-17-01295-s001.zip › Table S1.xlsx]

## Sheet: Sheet1
Table S1.Integretion of genes associated with glioma from DisGeNET and GeneCards
Gene Symbol	Gene ID	Species	Gene Name
TP53	7157	Homo sapiens	tumor protein p53(TP53)
CDKN2B	1030	Homo sapiens	cyclin dependent kinase inhibitor 2B(CDKN2B)
IDH1	3417	Homo sapiens	isocitrate dehydrogenase (NADP(+)) 1(IDH1)
PTEN	5728	Homo sapiens	phosphatase and tensin homolog(PTEN)
NBN	4683	Homo sapiens	nibrin(NBN)
CDKN2A	1029	Homo sapiens	cyclin dependent kinase inhibitor 2A(CDKN2A)
ATM	472	Homo sapiens	ATM serine/threonine kinase(ATM)
SPP1	6696	Homo sapiens	secreted phosphoprotein 1(SPP1)
BRAF	673	Homo sapiens	B-Raf proto-oncogene, serine/threonine kinase(BRAF)
NF1	4763	Homo sapiens	neurofibromin 1(NF1)
HRAS	3265	Homo sapiens	HRas proto-oncogene, GTPase(HRAS)
CCDC26	137196	Homo sapiens	CCDC26 long non-coding RNA(CCDC26)
EGFR	1956	Homo sapiens	epidermal growth factor receptor(EGFR)
PHLDB1	23187	Homo sapiens	pleckstrin homology like domain family B member 1(PHLDB1)
RTEL1	51750	Homo sapiens	regulator of telomere elongation helicase 1(RTEL1)
ACVR1	90	Homo sapiens	activin A receptor type 1(ACVR1)
CHI3L1	1116	Homo sapiens	chitinase 3 like 1(CHI3L1)
ERBB2	2064	Homo sapiens	erb-b2 receptor tyrosine kinase 2(ERBB2)
FGF2	2247	Homo sapiens	fibroblast growth factor 2(FGF2)
GDNF	2668	Homo sapiens	glial cell derived neurotrophic factor(GDNF)
H3-3A	3020	Homo sapiens	H3.3 histone A(H3-3A)
MDM2	4193	Homo sapiens	MDM2 proto-oncogene(MDM2)
MGMT	4255	Homo sapiens	O-6-methylguanine-DNA methyltransferase(MGMT)
PIK3CA	5290	Homo sapiens	phosphatidylinositol-4,5-bisphosphate 3-kinase catalytic subunit alpha(PIK3CA)
ATRX	546	Homo sapiens	ATRX chromatin remodeler(ATRX)
PTGS2	5743	Homo sapiens	prostaglandin-endoperoxide synthase 2(PTGS2)
BMI1	648	Homo sapiens	BMI1 proto-oncogene, polycomb ring finger(BMI1)
TERT	7015	Homo sapiens	telomerase reverse transcriptase(TERT)
TNF	7124	Homo sapiens	tumor necrosis factor(TNF)
XRCC1	7515	Homo sapiens	X-ray repair cross complementing 1(XRCC1)
TNFSF10	8743	Homo sapiens	TNF superfamily member 10(TNFSF10)
GSTP1	2950	Homo sapiens	glutathione S-transferase pi 1(GSTP1)
PLK1	5347	Homo sapiens	polo like kinase 1(PLK1)
RAF1	5894	Homo sapiens	Raf-1 proto-oncogene, serine/threonine kinase(RAF1)
ROS1	6098	Homo sapiens	ROS proto-oncogene 1, receptor tyrosine kinase(ROS1)
SLC5A5	6528	Homo sapiens	solute carrier family 5 member 5(SLC5A5)
HLA-C	3107	Homo sapiens	major histocompatibility complex, class I, C(HLA-C)
KLF6	1316	Homo sapiens	KLF transcription factor 6(KLF6)
POT1	25913	Homo sapiens	protection of telomeres 1(POT1)
STMN1	3925	Homo sapiens	stathmin 1(STMN1)
FBXW7	55294	Homo sapiens	F-box and WD repeat domain containing 7(FBXW7)
TFRC	7037	Homo sapiens	transferrin receptor(TFRC)
TOP2A	7153	Homo sapiens	DNA topoisomerase II alpha(TOP2A)
CLCN3	1182	Homo sapiens	chloride voltage-gated channel 3(CLCN3)
FGFR1	2260	Homo sapiens	fibroblast growth factor receptor 1(FGFR1)
MDK	4192	Homo sapiens	midkine(MDK)
NTRK1	4914	Homo sapiens	neurotrophic receptor tyrosine kinase 1(NTRK1)
CIC	23152	Homo sapiens	capicua transcriptional repressor(CIC)
HLA-A	3105	Homo sapiens	major histocompatibility complex, class I, A(HLA-A)
SOD1	6647	Homo sapiens	superoxide dismutase 1(SOD1)
XBP1	7494	Homo sapiens	X-box binding protein 1(XBP1)
CAT	847	Homo sapiens	catalase(CAT)
CDKN2C	1031	Homo sapiens	cyclin dependent kinase inhibitor 2C(CDKN2C)
ALK	238	Homo sapiens	ALK receptor tyrosine kinase(ALK)
HLA-B	3106	Homo sapiens	major histocompatibility complex, class I, B(HLA-B)
APC	324	Homo sapiens	APC regulator of WNT signaling pathway(APC)
MSH2	4436	Homo sapiens	mutS homolog 2(MSH2)
MYB	4602	Homo sapiens	MYB proto-oncogene, transcription factor(MYB)
ATP1B2	482	Homo sapiens	ATPase Na+/K+ transporting subunit beta 2(ATP1B2)
PIK3R1	5295	Homo sapiens	phosphoinositide-3-kinase regulatory subunit 1(PIK3R1)
HMGN5	79366	Homo sapiens	high mobility group nucleosome binding domain 5(HMGN5)
PPM1D	8493	Homo sapiens	protein phosphatase, Mg2+/Mn2+ dependent 1D(PPM1D)
FUBP1	8880	Homo sapiens	far upstream element binding protein 1(FUBP1)
CLCN2	1181	Homo sapiens	chloride voltage-gated channel 2(CLCN2)
DMBT1	1755	Homo sapiens	deleted in malignant brain tumors 1(DMBT1)
FTH1	2495	Homo sapiens	ferritin heavy chain 1(FTH1)
APOD	347	Homo sapiens	apolipoprotein D(APOD)
NTRK3	4916	Homo sapiens	neurotrophic receptor tyrosine kinase 3(NTRK3)
PMS2	5395	Homo sapiens	PMS1 homolog 2, mismatch repair system component(PMS2)
ATR	545	Homo sapiens	ATR serine/threonine kinase(ATR)
H3C2	8358	Homo sapiens	H3 clustered histone 2(H3C2)
STAG2	10735	Homo sapiens	STAG2 cohesin complex component(STAG2)
FAM107A	11170	Homo sapiens	family with sequence similarity 107 member A(FAM107A)
CLCN5	1184	Homo sapiens	chloride voltage-gated channel 5(CLCN5)
CCR4	1233	Homo sapiens	C-C motif chemokine receptor 4(CCR4)
CTSB	1508	Homo sapiens	cathepsin B(CTSB)
DMXL1	1657	Homo sapiens	Dmx like 1(DMXL1)
PSD3	23362	Homo sapiens	pleckstrin and Sec7 domain containing 3(PSD3)
SUZ12	23512	Homo sapiens	SUZ12 polycomb repressive complex 2 subunit(SUZ12)
TRIM29	23650	Homo sapiens	tripartite motif containing 29(TRIM29)
GJA1	2697	Homo sapiens	gap junction protein alpha 1(GJA1)
TNC	3371	Homo sapiens	tenascin C(TNC)
IFNG	3458	Homo sapiens	interferon gamma(IFNG)
IL12A	3592	Homo sapiens	interleukin 12A(IL12A)
IL12B	3593	Homo sapiens	interleukin 12B(IL12B)
MET	4233	Homo sapiens	MET proto-oncogene, receptor tyrosine kinase(MET)
MMP2	4313	Homo sapiens	matrix metallopeptidase 2(MMP2)
MYBL1	4603	Homo sapiens	MYB proto-oncogene like 1(MYBL1)
MYLK	4638	Homo sapiens	myosin light chain kinase(MYLK)
NTRK2	4915	Homo sapiens	neurotrophic receptor tyrosine kinase 2(NTRK2)
XAF1	54739	Homo sapiens	XIAP associated factor 1(XAF1)
BRCA2	675	Homo sapiens	BRCA2 DNA repair associated(BRCA2)
QKI	9444	Homo sapiens	QKI, KH domain containing RNA binding(QKI)
AKT2	208	Homo sapiens	AKT serine/threonine kinase 2(AKT2)
BCAN	63827	Homo sapiens	brevican(BCAN)
ANGPT2	285	Homo sapiens	angiopoietin 2(ANGPT2)
HMGB1	3146	Homo sapiens	high mobility group box 1(HMGB1)
BIRC5	332	Homo sapiens	baculoviral IAP repeat containing 5(BIRC5)
BAD	572	Homo sapiens	BCL2 associated agonist of cell death(BAD)
CAV1	857	Homo sapiens	caveolin 1(CAV1)
SPHK1	8877	Homo sapiens	sphingosine kinase 1(SPHK1)
CSF1	1435	Homo sapiens	colony stimulating factor 1(CSF1)
EPOR	2057	Homo sapiens	erythropoietin receptor(EPOR)
SIRT2	22933	Homo sapiens	sirtuin 2(SIRT2)
CXCR3	2833	Homo sapiens	C-X-C motif chemokine receptor 3(CXCR3)
LGALS3	3958	Homo sapiens	galectin 3(LGALS3)
MKI67	4288	Homo sapiens	marker of proliferation Ki-67(MKI67)
IL7	3574	Homo sapiens	interleukin 7(IL7)
ST6GAL1	6480	Homo sapiens	ST6 beta-galactoside alpha-2,6-sialyltransferase 1(ST6GAL1)
YEATS4	8089	Homo sapiens	YEATS domain containing 4(YEATS4)
CD80	941	Homo sapiens	CD80 molecule(CD80)
F2	2147	Homo sapiens	coagulation factor II, thrombin(F2)
AREG	374	Homo sapiens	amphiregulin(AREG)
SH3GL1	6455	Homo sapiens	SH3 domain containing GRB2 like 1, endophilin A2(SH3GL1)
ATG7	10533	Homo sapiens	autophagy related 7(ATG7)
LRIG1	26018	Homo sapiens	leucine rich repeats and immunoglobulin like domains 1(LRIG1)
MDM4	4194	Homo sapiens	MDM4 regulator of p53(MDM4)
PCMT1	5110	Homo sapiens	protein-L-isoaspartate (D-aspartate) O-methyltransferase(PCMT1)
BDKRB2	624	Homo sapiens	bradykinin receptor B2(BDKRB2)
SLC6A3	6531	Homo sapiens	solute carrier family 6 member 3(SLC6A3)
CAV2	858	Homo sapiens	caveolin 2(CAV2)
CDKN2B-AS1	100048912	Homo sapiens	CDKN2B antisense RNA 1(CDKN2B-AS1)
RAB27A	5873	Homo sapiens	RAB27A, member RAS oncogene family(RAB27A)
CHEK2	11200	Homo sapiens	checkpoint kinase 2(CHEK2)
VTI1A	143187	Homo sapiens	vesicle transport through interaction with t-SNAREs 1A(VTI1A)
ETFA	2108	Homo sapiens	electron transfer flavoprotein subunit alpha(ETFA)
AKT3	10000	Homo sapiens	AKT serine/threonine kinase 3(AKT3)
TREH	11181	Homo sapiens	trehalase(TREH)
STK38L	23012	Homo sapiens	serine/threonine kinase 38 like(STK38L)
GLI3	2737	Homo sapiens	GLI family zinc finger 3(GLI3)
SMYD3	64754	Homo sapiens	SET and MYND domain containing 3(SMYD3)
STN1	79991	Homo sapiens	STN1 subunit of CST complex(STN1)
MAML2	84441	Homo sapiens	mastermind like transcriptional coactivator 2(MAML2)
AKAP6	9472	Homo sapiens	A-kinase anchoring protein 6(AKAP6)
HOTAIR	100124700	Homo sapiens	HOX transcript antisense RNA(HOTAIR)
RTEL1-TNFRSF6B	100533107	Homo sapiens	RTEL1-TNFRSF6B readthrough (NMD candidate)(RTEL1-TNFRSF6B)
CDK2	1017	Homo sapiens	cyclin dependent kinase 2(CDK2)
CDK4	1019	Homo sapiens	cyclin dependent kinase 4(CDK4)
MIR4300HG	101928989	Homo sapiens	MIR4300 host gene(MIR4300HG)
OLIG2	10215	Homo sapiens	oligodendrocyte transcription factor 2(OLIG2)
YAP1	10413	Homo sapiens	Yes1 associated transcriptional regulator(YAP1)
RNU6-1318P	106480141	Homo sapiens	RNA, U6 small nuclear 1318, pseudogene(RNU6-1318P)
MTCO2P12	107075310	Homo sapiens	MT-CO2 pseudogene 12(MTCO2P12)
NES	10763	Homo sapiens	nestin(NES)
LOC110806263	110806263	Homo sapiens	TERT 5' regulatory region(LOC110806263)
H3P10	115482713	Homo sapiens	H3 histone pseudogene 10(H3P10)
PARP1	142	Homo sapiens	poly(ADP-ribose) polymerase 1(PARP1)
MAPK14	1432	Homo sapiens	mitogen-activated protein kinase 14(MAPK14)
GSC	145258	Homo sapiens	goosecoid homeobox(GSC)
CTNNB1	1499	Homo sapiens	catenin beta 1(CTNNB1)
DBT	1629	Homo sapiens	dihydrolipoamide branched chain transacylase E2(DBT)
DNMT1	1786	Homo sapiens	DNA methyltransferase 1(DNMT1)
E2F1	1869	Homo sapiens	E2F transcription factor 1(E2F1)
EGF	1950	Homo sapiens	epidermal growth factor(EGF)
EPHB2	2048	Homo sapiens	EPH receptor B2(EPHB2)
ERCC1	2067	Homo sapiens	ERCC excision repair 1, endonuclease non-catalytic subunit(ERCC1)
ERCC2	2068	Homo sapiens	ERCC excision repair 2, TFIIH core complex helicase subunit(ERCC2)
AKT1	207	Homo sapiens	AKT serine/threonine kinase 1(AKT1)
EZH2	2146	Homo sapiens	enhancer of zeste 2 polycomb repressive complex 2 subunit(EZH2)
F3	2152	Homo sapiens	coagulation factor III, tissue factor(F3)
SHANK2	22941	Homo sapiens	SH3 and multiple ankyrin repeat domains 2(SHANK2)
FOXM1	2305	Homo sapiens	forkhead box M1(FOXM1)
TBC1D9	23158	Homo sapiens	TBC1 domain family member 9(TBC1D9)
SIRT1	23411	Homo sapiens	sirtuin 1(SIRT1)
SLC35A3	23443	Homo sapiens	solute carrier family 35 member A3(SLC35A3)
SLC16A8	23539	Homo sapiens	solute carrier family 16 member 8(SLC16A8)
MTOR	2475	Homo sapiens	mechanistic target of rapamycin kinase(MTOR)
ACOT11	26027	Homo sapiens	acyl-CoA thioesterase 11(ACOT11)
GFAP	2670	Homo sapiens	glial fibrillary acidic protein(GFAP)
DKK3	27122	Homo sapiens	dickkopf WNT signaling pathway inhibitor 3(DKK3)
HPGDS	27306	Homo sapiens	hematopoietic prostaglandin D synthase(HPGDS)
GLI1	2735	Homo sapiens	GLI family zinc finger 1(GLI1)
GOLGA3	2802	Homo sapiens	golgin A3(GOLGA3)
NEAT1	283131	Homo sapiens	nuclear paraspeckle assembly transcript 1(NEAT1)
CD274	29126	Homo sapiens	CD274 molecule(CD274)
SLC25A24	29957	Homo sapiens	solute carrier family 25 member 24(SLC25A24)
H3-3B	3021	Homo sapiens	H3.3 histone B(H3-3B)
HGF	3082	Homo sapiens	hepatocyte growth factor(HGF)
HIF1A	3091	Homo sapiens	hypoxia inducible factor 1 subunit alpha(HIF1A)
IDH2	3418	Homo sapiens	isocitrate dehydrogenase (NADP(+)) 2(IDH2)
IFNB1	3456	Homo sapiens	interferon beta 1(IFNB1)
IGF1	3479	Homo sapiens	insulin like growth factor 1(IGF1)
IGFBP2	3485	Homo sapiens	insulin like growth factor binding protein 2(IGFBP2)
FAS	355	Homo sapiens	Fas cell surface death receptor(FAS)
IL1B	3553	Homo sapiens	interleukin 1 beta(IL1B)
IL2	3558	Homo sapiens	interleukin 2(IL2)
IL4	3565	Homo sapiens	interleukin 4(IL4)
IL4R	3566	Homo sapiens	interleukin 4 receptor(IL4R)
IL6	3569	Homo sapiens	interleukin 6(IL6)
CXCL8	3576	Homo sapiens	C-X-C motif chemokine ligand 8(CXCL8)
IL10	3586	Homo sapiens	interleukin 10(IL10)
IL13	3596	Homo sapiens	interleukin 13(IL13)
IL13RA2	3598	Homo sapiens	interleukin 13 receptor subunit alpha 2(IL13RA2)
AQP4	361	Homo sapiens	aquaporin 4(AQP4)
MALAT1	378938	Homo sapiens	metastasis associated lung adenocarcinoma transcript 1(MALAT1)
KDR	3791	Homo sapiens	kinase insert domain receptor(KDR)
C2orf80	389073	Homo sapiens	chromosome 2 open reading frame 80(C2orf80)
LRP5	4041	Homo sapiens	LDL receptor related protein 5(LRP5)
MIR145	406937	Homo sapiens	microRNA 145(MIR145)
MIR155	406947	Homo sapiens	microRNA 155(MIR155)
MIR182	406958	Homo sapiens	microRNA 182(MIR182)
MIR21	406991	Homo sapiens	microRNA 21(MIR21)
MIR221	407006	Homo sapiens	microRNA 221(MIR221)
MIR34A	407040	Homo sapiens	microRNA 34a(MIR34A)
MCL1	4170	Homo sapiens	MCL1 apoptosis regulator, BCL2 family member(MCL1)
MMP9	4318	Homo sapiens	matrix metallopeptidase 9(MMP9)
MMP14	4323	Homo sapiens	matrix metallopeptidase 14(MMP14)
ABCC1	4363	Homo sapiens	ATP binding cassette subfamily C member 1 (ABCC1 blood group)(ABCC1)
COX2	5743	Homo sapiens	prostaglandin-endoperoxide synthase 2
MYC	4609	Homo sapiens	MYC proto-oncogene, bHLH transcription factor(MYC)
NFE2L2	4780	Homo sapiens	NFE2 like bZIP transcription factor 2(NFE2L2)
NOTCH1	4851	Homo sapiens	notch receptor 1(NOTCH1)
SERPINE1	5054	Homo sapiens	serpin family E member 1(SERPINE1)
PCNA	5111	Homo sapiens	proliferating cell nuclear antigen(PCNA)
TNFRSF12A	51330	Homo sapiens	TNF receptor superfamily member 12A(TNFRSF12A)
PDGFRA	5156	Homo sapiens	platelet derived growth factor receptor alpha(PDGFRA)
GDE1	51573	Homo sapiens	glycerophosphodiester phosphodiesterase 1(GDE1)
ABCB1	5243	Homo sapiens	ATP binding cassette subfamily B member 1(ABCB1)
PIK3CB	5291	Homo sapiens	phosphatidylinositol-4,5-bisphosphate 3-kinase catalytic subunit beta(PIK3CB)
PIK3CD	5293	Homo sapiens	phosphatidylinositol-4,5-bisphosphate 3-kinase catalytic subunit delta(PIK3CD)
PIK3CG	5294	Homo sapiens	phosphatidylinositol-4,5-bisphosphate 3-kinase catalytic subunit gamma(PIK3CG)
PKM	5315	Homo sapiens	pyruvate kinase M1/2(PKM)
PLAU	5328	Homo sapiens	plasminogen activator, urokinase(PLAU)
POLR2A	5430	Homo sapiens	RNA polymerase II subunit A(POLR2A)
POU5F1	5460	Homo sapiens	POU class 5 homeobox 1(POU5F1)
HEATR3	55027	Homo sapiens	HEAT repeat containing 3(HEATR3)
KIF26B	55083	Homo sapiens	kinesin family member 26B(KIF26B)
RAVER2	55225	Homo sapiens	ribonucleoprotein, PTB binding 2(RAVER2)
MEG3	55384	Homo sapiens	maternally expressed 3(MEG3)
POLR3B	55703	Homo sapiens	RNA polymerase III subunit B(POLR3B)
MAPK1	5594	Homo sapiens	mitogen-activated protein kinase 1(MAPK1)
MAPK3	5595	Homo sapiens	mitogen-activated protein kinase 3(MAPK3)
MAPK8	5599	Homo sapiens	mitogen-activated protein kinase 8(MAPK8)
MAP2K7	5609	Homo sapiens	mitogen-activated protein kinase kinase 7(MAP2K7)
PTK2	5747	Homo sapiens	protein tyrosine kinase 2(PTK2)
PTN	5764	Homo sapiens	pleiotrophin(PTN)
PVT1	5820	Homo sapiens	Pvt1 oncogene(PVT1)
RAC1	5879	Homo sapiens	Rac family small GTPase 1(RAC1)
CCND1	595	Homo sapiens	cyclin D1(CCND1)
BCL2	596	Homo sapiens	BCL2 apoptosis regulator(BCL2)
ACTB	60	Homo sapiens	actin beta(ACTB)
BDNF	627	Homo sapiens	brain derived neurotrophic factor(BDNF)
CXCL12	6387	Homo sapiens	C-X-C motif chemokine ligand 12(CXCL12)
GOLPH3	64083	Homo sapiens	golgi phosphoprotein 3(GOLPH3)
LRRC4	64101	Homo sapiens	leucine rich repeat containing 4(LRRC4)
POU5F1P3	642559	Homo sapiens	POU class 5 homeobox 1 pseudogene 3(POU5F1P3)
RHBDF1	64285	Homo sapiens	rhomboid 5 homolog 1(RHBDF1)
POU5F1P4	645682	Homo sapiens	POU class 5 homeobox 1 pseudogene 4(POU5F1P4)
LMF1	64788	Homo sapiens	lipase maturation factor 1(LMF1)
SOX2	6657	Homo sapiens	SRY-box transcription factor 2(SOX2)
SOX9	6662	Homo sapiens	SRY-box transcription factor 9(SOX9)
SPARC	6678	Homo sapiens	secreted protein acidic and cysteine rich(SPARC)
STAT3	6774	Homo sapiens	signal transducer and activator of transcription 3(STAT3)
ZEB1	6935	Homo sapiens	zinc finger E-box binding homeobox 1(ZEB1)
TGFB1	7040	Homo sapiens	transforming growth factor beta 1(TGFB1)
TGFB2	7042	Homo sapiens	transforming growth factor beta 2(TGFB2)
TSPO	706	Homo sapiens	translocator protein(TSPO)
TRAF5	7188	Homo sapiens	TNF receptor associated factor 5(TRAF5)
VEGFA	7422	Homo sapiens	vascular endothelial growth factor A(VEGFA)
XRCC3	7517	Homo sapiens	X-ray repair cross complementing 3(XRCC3)
ZBTB16	7704	Homo sapiens	zinc finger and BTB domain containing 16(ZBTB16)
CXCR4	7852	Homo sapiens	C-X-C motif chemokine receptor 4(CXCR4)
LRRC31	79782	Homo sapiens	leucine rich repeat containing 31(LRRC31)
PPP1R2C	80316	Homo sapiens	PPP1R2C family member C(PPP1R2C)
CASP3	836	Homo sapiens	caspase 3(CASP3)
CASP8	841	Homo sapiens	caspase 8(CASP8)
NRP1	8829	Homo sapiens	neuropilin 1(NRP1)
PROM1	8842	Homo sapiens	prominin 1(PROM1)
CCK	885	Homo sapiens	cholecystokinin(CCK)
LGI1	9211	Homo sapiens	leucine rich glioma inactivated 1(LGI1)
MTDH	92140	Homo sapiens	metadherin(MTDH)
ABCG2	9429	Homo sapiens	ATP binding cassette subfamily G member 2 (JR blood group)(ABCG2)
CD44	960	Homo sapiens	CD44 molecule (IN blood group)(CD44)
COMMD3-BMI1	100532731	Homo sapiens	COMMD3-BMI1 readthrough(COMMD3-BMI1)
CDK6	1021	Homo sapiens	cyclin dependent kinase 6(CDK6)
CDKN1A	1026	Homo sapiens	cyclin dependent kinase inhibitor 1A(CDKN1A)
CDKN1B	1027	Homo sapiens	cyclin dependent kinase inhibitor 1B(CDKN1B)
IL24	11009	Homo sapiens	interleukin 24(IL24)
CRK	1398	Homo sapiens	CRK proto-oncogene, adaptor protein(CRK)
CSF2	1437	Homo sapiens	colony stimulating factor 2(CSF2)
EPHA2	1969	Homo sapiens	EPH receptor A2(EPHA2)
GSTT1	2952	Homo sapiens	glutathione S-transferase theta 1(GSTT1)
HSPB1	3315	Homo sapiens	heat shock protein family B (small) member 1(HSPB1)
MIR107	406901	Homo sapiens	microRNA 107(MIR107)
MIR126	406913	Homo sapiens	microRNA 126(MIR126)
MIR200B	406984	Homo sapiens	microRNA 200b(MIR200B)
MIR205	406988	Homo sapiens	microRNA 205(MIR205)
NFKB1	4790	Homo sapiens	nuclear factor kappa B subunit 1(NFKB1)
MIR146B	574447	Homo sapiens	microRNA 146b(MIR146B)
BAX	581	Homo sapiens	BCL2 associated X, apoptosis regulator(BAX)
VIM	7431	Homo sapiens	vimentin(VIM)
HMGA2	8091	Homo sapiens	high mobility group AT-hook 2(HMGA2)
TMED7-TICAM2	100302736	Homo sapiens	TMED7-TICAM2 readthrough(TMED7-TICAM2)
AHSA1	10598	Homo sapiens	activator of HSP90 ATPase activity 1(AHSA1)
JAG1	182	Homo sapiens	jagged canonical Notch ligand 1(JAG1)
EFEMP1	2202	Homo sapiens	EGF containing fibulin extracellular matrix protein 1(EFEMP1)
HOXA11-AS	221883	Homo sapiens	HOXA11 antisense RNA(HOXA11-AS)
FLT1	2321	Homo sapiens	fms related receptor tyrosine kinase 1(FLT1)
GABPA	2551	Homo sapiens	GA binding protein transcription factor subunit alpha(GABPA)
RNF19A	25897	Homo sapiens	ring finger protein 19A, RBR E3 ubiquitin protein ligase(RNF19A)
POLDIP2	26073	Homo sapiens	DNA polymerase delta interacting protein 2(POLDIP2)
SETD2	29072	Homo sapiens	SET domain containing 2, histone lysine methyltransferase(SETD2)
HSPA5	3309	Homo sapiens	heat shock protein family A (Hsp70) member 5(HSPA5)
TICAM2	353376	Homo sapiens	TIR domain containing adaptor molecule 2(TICAM2)
FASLG	356	Homo sapiens	Fas ligand(FASLG)
LGALS1	3956	Homo sapiens	galectin 1(LGALS1)
MIR10B	406903	Homo sapiens	microRNA 10b(MIR10B)
MIR139	406931	Homo sapiens	microRNA 139(MIR139)
MIR203A	406986	Homo sapiens	microRNA 203a(MIR203A)
NOTCH2	4853	Homo sapiens	notch receptor 2(NOTCH2)
PAX3	5077	Homo sapiens	paired box 3(PAX3)
TMED7	51014	Homo sapiens	transmembrane p24 trafficking protein 7(TMED7)
PDGFA	5154	Homo sapiens	platelet derived growth factor subunit A(PDGFA)
PDGFRB	5159	Homo sapiens	platelet derived growth factor receptor beta(PDGFRB)
PPARG	5468	Homo sapiens	peroxisome proliferator activated receptor gamma(PPARG)
PSMD9	5715	Homo sapiens	proteasome 26S subunit, non-ATPase 9(PSMD9)
SALL4	57167	Homo sapiens	spalt like transcription factor 4(SALL4)
PTPN11	5781	Homo sapiens	protein tyrosine phosphatase non-receptor type 11(PTPN11)
CCL2	6347	Homo sapiens	C-C motif chemokine ligand 2(CCL2)
CRNDE	643911	Homo sapiens	colorectal neoplasia differentially expressed(CRNDE)
UCA1	652995	Homo sapiens	urothelial cancer associated 1(UCA1)
AIMP2	7965	Homo sapiens	aminoacyl tRNA synthetase complex interacting multifunctional protein 2(AIMP2)
GRAP2	9402	Homo sapiens	GRB2 related adaptor protein 2(GRAP2)
ZNRD2	10534	Homo sapiens	zinc ribbon domain containing 2(ZNRD2)
PDPN	10630	Homo sapiens	podoplanin(PDPN)
POSTN	10631	Homo sapiens	periostin(POSTN)
DCTN6	10671	Homo sapiens	dynactin subunit 6(DCTN6)
HPSE	10855	Homo sapiens	heparanase(HPSE)
H3P23	115482696	Homo sapiens	H3 histone pseudogene 23(H3P23)
SLCO6A1	133482	Homo sapiens	solute carrier organic anion transporter family member 6A1(SLCO6A1)
CTSL	1514	Homo sapiens	cathepsin L(CTSL)
FGFR3	2261	Homo sapiens	fibroblast growth factor receptor 3(FGFR3)
ATF5	22809	Homo sapiens	activating transcription factor 5(ATF5)
FOXO1	2308	Homo sapiens	forkhead box O1(FOXO1)
FOXO3	2309	Homo sapiens	forkhead box O3(FOXO3)
FN1	2335	Homo sapiens	fibronectin 1(FN1)
SMUG1	23583	Homo sapiens	single-strand-selective monofunctional uracil-DNA glycosylase 1(SMUG1)
CASC2	255082	Homo sapiens	cancer susceptibility 2(CASC2)
GLB1	2720	Homo sapiens	galactosidase beta 1(GLB1)
HSPB2	3316	Homo sapiens	heat shock protein family B (small) member 2(HSPB2)
IFI27	3429	Homo sapiens	interferon alpha inducible protein 27(IFI27)
IGF2	3481	Homo sapiens	insulin like growth factor 2(IGF2)
CCN1	3491	Homo sapiens	cellular communication network factor 1(CCN1)
IL1A	3552	Homo sapiens	interleukin 1 alpha(IL1A)
GSTK1	373156	Homo sapiens	glutathione S-transferase kappa 1(GSTK1)
MIR130B	406920	Homo sapiens	microRNA 130b(MIR130B)
MIR132	406921	Homo sapiens	microRNA 132(MIR132)
MIR137	406928	Homo sapiens	microRNA 137(MIR137)
MIR200A	406983	Homo sapiens	microRNA 200a(MIR200A)
MIR29A	407021	Homo sapiens	microRNA 29a(MIR29A)
NGF	4803	Homo sapiens	nerve growth factor(NGF)
ROCK1	6093	Homo sapiens	Rho associated coiled-coil containing protein kinase 1(ROCK1)
S100B	6285	Homo sapiens	S100 calcium binding protein B(S100B)
SDC1	6382	Homo sapiens	syndecan 1(SDC1)
THBS1	7057	Homo sapiens	thrombospondin 1(THBS1)
TWIST1	7291	Homo sapiens	twist family bHLH transcription factor 1(TWIST1)
COL18A1	80781	Homo sapiens	collagen type XVIII alpha 1 chain(COL18A1)
CASP9	842	Homo sapiens	caspase 9(CASP9)
BECN1	8678	Homo sapiens	beclin 1(BECN1)
HSPB3	8988	Homo sapiens	heat shock protein family B (small) member 3(HSPB3)
MIR675	100033819	Homo sapiens	microRNA 675(MIR675)
CYTOR	112597	Homo sapiens	cytoskeleton regulator RNA(CYTOR)
CREB1	1385	Homo sapiens	cAMP responsive element binding protein 1(CREB1)
ANXA5	308	Homo sapiens	annexin A5(ANXA5)
HSPA4	3308	Homo sapiens	heat shock protein family A (Hsp70) member 4(HSPA4)
XIAP	331	Homo sapiens	X-linked inhibitor of apoptosis(XIAP)
IGF1R	3480	Homo sapiens	insulin like growth factor 1 receptor(IGF1R)
MIR106A	406899	Homo sapiens	microRNA 106a(MIR106A)
MIR122	406906	Homo sapiens	microRNA 122(MIR122)
MIR140	406932	Homo sapiens	microRNA 140(MIR140)
MIR15B	406949	Homo sapiens	microRNA 15b(MIR15B)
MIR183	406959	Homo sapiens	microRNA 183(MIR183)
MIR184	406960	Homo sapiens	microRNA 184(MIR184)
MIR195	406971	Homo sapiens	microRNA 195(MIR195)
SMAD2	4087	Homo sapiens	SMAD family member 2(SMAD2)
XRCC6P5	442459	Homo sapiens	X-ray repair cross complementing 6 pseudogene 5(XRCC6P5)
ING4	51147	Homo sapiens	inhibitor of growth family member 4(ING4)
PDGFB	5155	Homo sapiens	platelet derived growth factor subunit B(PDGFB)
PECAM1	5175	Homo sapiens	platelet and endothelial cell adhesion molecule 1(PECAM1)
TLR9	54106	Homo sapiens	toll like receptor 9(TLR9)
PRKCA	5578	Homo sapiens	protein kinase C alpha(PRKCA)
PBK	55872	Homo sapiens	PDZ binding kinase(PBK)
ACKR3	57007	Homo sapiens	atypical chemokine receptor 3(ACKR3)
TIGAR	57103	Homo sapiens	TP53 induced glycolysis regulatory phosphatase(TIGAR)
GAS5	60674	Homo sapiens	growth arrest specific 5(GAS5)
BMP4	652	Homo sapiens	bone morphogenetic protein 4(BMP4)
SP1	6667	Homo sapiens	Sp1 transcription factor(SP1)
STAT1	6772	Homo sapiens	signal transducer and activator of transcription 1(STAT1)
BSG	682	Homo sapiens	basigin (Ok blood group)(BSG)
TCF4	6925	Homo sapiens	transcription factor 4(TCF4)
TEK	7010	Homo sapiens	TEK receptor tyrosine kinase(TEK)
TIMP2	7077	Homo sapiens	TIMP metallopeptidase inhibitor 2(TIMP2)
VDR	7421	Homo sapiens	vitamin D receptor(VDR)
WNT5A	7474	Homo sapiens	Wnt family member 5A(WNT5A)
FZD7	8324	Homo sapiens	frizzled class receptor 7(FZD7)
FOXD2-AS1	84793	Homo sapiens	FOXD2 adjacent opposite strand RNA 1(FOXD2-AS1)
AURKB	9212	Homo sapiens	aurora kinase B(AURKB)
PTTG1	9232	Homo sapiens	PTTG1 regulator of sister chromatid separation, securin(PTTG1)
KLF4	9314	Homo sapiens	KLF transcription factor 4(KLF4)
SLIT2	9353	Homo sapiens	slit guidance ligand 2(SLIT2)
ZEB2	9839	Homo sapiens	zinc finger E-box binding homeobox 2(ZEB2)
CDC42	998	Homo sapiens	cell division cycle 42(CDC42)
HDAC6	10013	Homo sapiens	histone deacetylase 6(HDAC6)
KLRC4-KLRK1	100528032	Homo sapiens	KLRC4-KLRK1 readthrough(KLRC4-KLRK1)
NDRG1	10397	Homo sapiens	N-myc downstream regulated 1(NDRG1)
SPINT2	10653	Homo sapiens	serine peptidase inhibitor, Kunitz type 2(SPINT2)
KHDRBS1	10657	Homo sapiens	KH RNA binding domain containing, signal transduction associated 1(KHDRBS1)
LILRB1	10859	Homo sapiens	leukocyte immunoglobulin like receptor B1(LILRB1)
GLIPR1	11010	Homo sapiens	GLI pathogenesis related 1(GLIPR1)
VCAN	1462	Homo sapiens	versican(VCAN)
DCN	1634	Homo sapiens	decorin(DCN)
DSC3	1825	Homo sapiens	desmocollin 3(DSC3)
EGR1	1958	Homo sapiens	early growth response 1(EGR1)
AHR	196	Homo sapiens	aryl hydrocarbon receptor(AHR)
EPO	2056	Homo sapiens	erythropoietin(EPO)
ERCC4	2072	Homo sapiens	ERCC excision repair 4, endonuclease catalytic subunit(ERCC4)
ETS1	2113	Homo sapiens	ETS proto-oncogene 1, transcription factor(ETS1)
ALB	213	Homo sapiens	albumin(ALB)
FABP7	2173	Homo sapiens	fatty acid binding protein 7(FABP7)
PTK2B	2185	Homo sapiens	protein tyrosine kinase 2 beta(PTK2B)
ZEB1-AS1	220930	Homo sapiens	ZEB1 antisense RNA 1(ZEB1-AS1)
FGF13	2258	Homo sapiens	fibroblast growth factor 13(FGF13)
KLRK1	22914	Homo sapiens	killer cell lectin like receptor K1(KLRK1)
DICER1	23405	Homo sapiens	dicer 1, ribonuclease III(DICER1)
WWTR1	25937	Homo sapiens	WW domain containing transcription regulator 1(WWTR1)
GAS1	2619	Homo sapiens	growth arrest specific 1(GAS1)
FOXP1	27086	Homo sapiens	forkhead box P1(FOXP1)
GLI2	2736	Homo sapiens	GLI family zinc finger 2(GLI2)
MSH6	2956	Homo sapiens	mutS homolog 6(MSH6)
HDGF	3068	Homo sapiens	heparin binding growth factor(HDGF)
ICAM1	3383	Homo sapiens	intercellular adhesion molecule 1(ICAM1)
AQP1	358	Homo sapiens	aquaporin 1 (Colton blood group)(AQP1)
ILK	3611	Homo sapiens	integrin linked kinase(ILK)
CXCL10	3627	Homo sapiens	C-X-C motif chemokine ligand 10(CXCL10)
ITGAV	3685	Homo sapiens	integrin subunit alpha V(ITGAV)
LDHA	3939	Homo sapiens	lactate dehydrogenase A(LDHA)
MIR141	406933	Homo sapiens	microRNA 141(MIR141)
MIR142	406934	Homo sapiens	microRNA 142(MIR142)
MIR146A	406938	Homo sapiens	microRNA 146a(MIR146A)
MIR185	406961	Homo sapiens	microRNA 185(MIR185)
MIR186	406962	Homo sapiens	microRNA 186(MIR186)
MIR19A	406979	Homo sapiens	microRNA 19a(MIR19A)
MIR20A	406982	Homo sapiens	microRNA 20a(MIR20A)
MIR204	406987	Homo sapiens	microRNA 204(MIR204)
MIR210	406992	Homo sapiens	microRNA 210(MIR210)
MIR214	406996	Homo sapiens	microRNA 214(MIR214)
MIR222	407007	Homo sapiens	microRNA 222(MIR222)
MIR23B	407011	Homo sapiens	microRNA 23b(MIR23B)
MIR30A	407029	Homo sapiens	microRNA 30a(MIR30A)
MIR320A	407037	Homo sapiens	microRNA 320a(MIR320A)
MIR93	407050	Homo sapiens	microRNA 93(MIR93)
MIR98	407054	Homo sapiens	microRNA 98(MIR98)
KMT2A	4297	Homo sapiens	lysine methyltransferase 2A(KMT2A)
MIR326	442900	Homo sapiens	microRNA 326(MIR326)
MIR338	442906	Homo sapiens	microRNA 338(MIR338)
MIR342	442909	Homo sapiens	microRNA 342(MIR342)
MSH3	4437	Homo sapiens	mutS homolog 3(MSH3)
MTHFR	4524	Homo sapiens	methylenetetrahydrofolate reductase(MTHFR)
NCL	4691	Homo sapiens	nucleolin(NCL)
NGFR	4804	Homo sapiens	nerve growth factor receptor(NGFR)
NOS2	4843	Homo sapiens	nitric oxide synthase 2(NOS2)
OSM	5008	Homo sapiens	oncostatin M(OSM)
PRDX1	5052	Homo sapiens	peroxiredoxin 1(PRDX1)
FOXP3	50943	Homo sapiens	forkhead box P3(FOXP3)
PEG3	5178	Homo sapiens	paternally expressed 3(PEG3)
PGAM1	5223	Homo sapiens	phosphoglycerate mutase 1(PGAM1)
PLG	5340	Homo sapiens	plasminogen(PLG)
NLGN3	54413	Homo sapiens	neuroligin 3(NLGN3)
PRKAA1	5562	Homo sapiens	protein kinase AMP-activated catalytic subunit alpha 1(PRKAA1)
PRKAA2	5563	Homo sapiens	protein kinase AMP-activated catalytic subunit alpha 2(PRKAA2)
PRKCB	5579	Homo sapiens	protein kinase C beta(PRKCB)
AXL	558	Homo sapiens	AXL receptor tyrosine kinase(AXL)
PRKDC	5591	Homo sapiens	protein kinase, DNA-activated, catalytic subunit(PRKDC)
TP73-AS1	57212	Homo sapiens	Gfo/Idh/MocA-like oxidoreductase domain containing 3, pseudogene(GFOD3P)
PTBP1	5725	Homo sapiens	polypyrimidine tract binding protein 1(PTBP1)
MIR451A	574411	Homo sapiens	microRNA 451a(MIR451A)
MIR497	574456	Homo sapiens	microRNA 497(MIR497)
PTPRZ1	5803	Homo sapiens	protein tyrosine phosphatase receptor type Z1(PTPRZ1)
RELA	5970	Homo sapiens	RELA proto-oncogene, NF-kB subunit(RELA)
GORASP1	64689	Homo sapiens	golgi reassembly stacking protein 1(GORASP1)
WNK1	65125	Homo sapiens	WNK lysine deficient protein kinase 1(WNK1)
SLC2A1	6513	Homo sapiens	solute carrier family 2 member 1(SLC2A1)
SNAI1	6615	Homo sapiens	snail family transcriptional repressor 1(SNAI1)
SRPK1	6732	Homo sapiens	SRSF protein kinase 1(SRPK1)
SYT1	6857	Homo sapiens	synaptotagmin 1(SYT1)
ADAM17	6868	Homo sapiens	ADAM metallopeptidase domain 17(ADAM17)
TAZ	6901	Homo sapiens	tafazzin, phospholipid-lysophospholipid transacylase(TAFAZZIN)
TF	7018	Homo sapiens	transferrin(TF)
TGM2	7052	Homo sapiens	transglutaminase 2(TGM2)
TLR4	7099	Homo sapiens	toll like receptor 4(TLR4)
XRCC4	7518	Homo sapiens	X-ray repair cross complementing 4(XRCC4)
ZFP36	7538	Homo sapiens	ZFP36 ring finger protein(ZFP36)
TFPI2	7980	Homo sapiens	tissue factor pathway inhibitor 2(TFPI2)
WLS	79971	Homo sapiens	Wnt ligand secretion mediator(WLS)
BCL2L12	83596	Homo sapiens	BCL2 like 12(BCL2L12)
BEX2	84707	Homo sapiens	brain expressed X-linked 2(BEX2)
HAVCR2	84868	Homo sapiens	hepatitis A virus cellular receptor 2(HAVCR2)
CCNE1	898	Homo sapiens	cyclin E1(CCNE1)
CD163	9332	Homo sapiens	CD163 molecule(CD163)
CD34	947	Homo sapiens	CD34 molecule(CD34)
GDF15	9518	Homo sapiens	growth differentiation factor 15(GDF15)
CDK1	983	Homo sapiens	cyclin dependent kinase 1(CDK1)
LRIG2	9860	Homo sapiens	leucine rich repeats and immunoglobulin like domains 2(LRIG2)
SEPTIN7	989	Homo sapiens	septin 7(SEPTIN7)
SNHG16	100507246	Homo sapiens	small nucleolar RNA host gene 16(SNHG16)
ABCB6	10058	Homo sapiens	ATP binding cassette subfamily B member 6 (LAN blood group)(ABCB6)
TRIM28	10155	Homo sapiens	tripartite motif containing 28(TRIM28)
PRMT5	10419	Homo sapiens	protein arginine methyltransferase 5(PRMT5)
TACC3	10460	Homo sapiens	transforming acidic coiled-coil containing protein 3(TACC3)
UBD	10537	Homo sapiens	ubiquitin D(UBD)
CXCR6	10663	Homo sapiens	C-X-C motif chemokine receptor 6(CXCR6)
PPP1R13L	10848	Homo sapiens	protein phosphatase 1 regulatory subunit 13 like(PPP1R13L)
PSIP1	11168	Homo sapiens	PC4 and SRSF1 interacting protein 1(PSIP1)
RASSF1	11186	Homo sapiens	Ras association domain family member 1(RASSF1)
PRRT2	112476	Homo sapiens	proline rich transmembrane protein 2(PRRT2)
CCN2	1490	Homo sapiens	cellular communication network factor 2(CCN2)
CTLA4	1493	Homo sapiens	cytotoxic T-lymphocyte associated protein 4(CTLA4)
PDIK1L	149420	Homo sapiens	PDLIM1 interacting kinase 1 like(PDIK1L)
CUX1	1523	Homo sapiens	cut like homeobox 1(CUX1)
CX3CR1	1524	Homo sapiens	C-X3-C motif chemokine receptor 1(CX3CR1)
DACH1	1602	Homo sapiens	dachshund family transcription factor 1(DACH1)
DCX	1641	Homo sapiens	doublecortin(DCX)
TIMM8A	1678	Homo sapiens	translocase of inner mitochondrial membrane 8A(TIMM8A)
DHCR24	1718	Homo sapiens	24-dehydrocholesterol reductase(DHCR24)
E2F3	1871	Homo sapiens	E2F transcription factor 3(E2F3)
ECT2	1894	Homo sapiens	epithelial cell transforming 2(ECT2)
EPAS1	2034	Homo sapiens	endothelial PAS domain protein 1(EPAS1)
ESR1	2099	Homo sapiens	estrogen receptor 1(ESR1)
ESR2	2100	Homo sapiens	estrogen receptor 2(ESR2)
ZHX2	22882	Homo sapiens	zinc fingers and homeoboxes 2(ZHX2)
FOXD1	2297	Homo sapiens	forkhead box D1(FOXD1)
FLT3LG	2323	Homo sapiens	fms related receptor tyrosine kinase 3 ligand(FLT3LG)
ANGPTL2	23452	Homo sapiens	angiopoietin like 2(ANGPTL2)
FOLH1	2346	Homo sapiens	folate hydrolase 1(FOLH1)
BRD4	23476	Homo sapiens	bromodomain containing 4(BRD4)
SNHG1	23642	Homo sapiens	small nucleolar RNA host gene 1(SNHG1)
FRK	2444	Homo sapiens	fyn related Src family tyrosine kinase(FRK)
SND1	27044	Homo sapiens	staphylococcal nuclease and tudor domain containing 1(SND1)
NOB1	28987	Homo sapiens	NIN1 (RPN12) binding protein 1 homolog(NOB1)
H2AX	3014	Homo sapiens	H2A.X variant histone(H2AX)
HDAC1	3065	Homo sapiens	histone deacetylase 1(HDAC1)
HLA-DRB1	3123	Homo sapiens	major histocompatibility complex, class II, DR beta 1(HLA-DRB1)
APEX1	328	Homo sapiens	apurinic/apyrimidinic endodeoxyribonuclease 1(APEX1)
HSP90AA1	3320	Homo sapiens	heat shock protein 90 alpha family class A member 1(HSP90AA1)
IFNA1	3439	Homo sapiens	interferon alpha 1(IFNA1)
IFNA13	3447	Homo sapiens	interferon alpha 13(IFNA13)
APRT	353	Homo sapiens	adenine phosphoribosyltransferase(APRT)
IL17A	3605	Homo sapiens	interleukin 17A(IL17A)
ITGA3	3675	Homo sapiens	integrin subunit alpha 3(ITGA3)
ITGA5	3678	Homo sapiens	integrin subunit alpha 5(ITGA5)
ITGB1	3688	Homo sapiens	integrin subunit beta 1(ITGB1)
JAK2	3717	Homo sapiens	Janus kinase 2(JAK2)
KNG1	3827	Homo sapiens	kininogen 1(KNG1)
KRAS	3845	Homo sapiens	KRAS proto-oncogene, GTPase(KRAS)
ASIC2	40	Homo sapiens	acid sensing ion channel subunit 2(ASIC2)
LRP1	4035	Homo sapiens	LDL receptor related protein 1(LRP1)
MIR106B	406900	Homo sapiens	microRNA 106b(MIR106B)
MIR10A	406902	Homo sapiens	microRNA 10a(MIR10A)
MIR125A	406910	Homo sapiens	microRNA 125a(MIR125A)
MIR134	406924	Homo sapiens	microRNA 134(MIR134)
MIR136	406927	Homo sapiens	microRNA 136(MIR136)
MIR149	406941	Homo sapiens	microRNA 149(MIR149)
MIR152	406943	Homo sapiens	microRNA 152(MIR152)
MIR211	406993	Homo sapiens	microRNA 211(MIR211)
MIR215	406997	Homo sapiens	microRNA 215(MIR215)
MIR23A	407010	Homo sapiens	microRNA 23a(MIR23A)
MIR27A	407018	Homo sapiens	microRNA 27a(MIR27A)
MARCKS	4082	Homo sapiens	myristoylated alanine rich protein kinase C substrate(MARCKS)
MECP2	4204	Homo sapiens	methyl-CpG binding protein 2(MECP2)
MFAP1	4236	Homo sapiens	microfibril associated protein 1(MFAP1)
MMP3	4314	Homo sapiens	matrix metallopeptidase 3(MMP3)
ZFAS1	441951	Homo sapiens	ZNFX1 antisense RNA 1(ZFAS1)
MIR133B	442890	Homo sapiens	microRNA 133b(MIR133B)
MIR373	442918	Homo sapiens	microRNA 373(MIR373)
NEDD4	4734	Homo sapiens	NEDD4 E3 ubiquitin protein ligase(NEDD4)
NFATC2	4773	Homo sapiens	nuclear factor of activated T cells 2(NFATC2)
NOTCH3	4854	Homo sapiens	notch receptor 3(NOTCH3)
MIR375	494324	Homo sapiens	microRNA 375(MIR375)
MIR377	494326	Homo sapiens	microRNA 377(MIR377)
MIR424	494336	Homo sapiens	microRNA 424(MIR424)
SLC22A18	5002	Homo sapiens	solute carrier family 22 member 18(SLC22A18)
G0S2	50486	Homo sapiens	G0/G1 switch 2(G0S2)
PAX6	5080	Homo sapiens	paired box 6(PAX6)
PBX3	5090	Homo sapiens	PBX homeobox 3(PBX3)
PCBP2	5094	Homo sapiens	poly(rC) binding protein 2(PCBP2)
EGFL7	51162	Homo sapiens	EGF like domain multiple 7(EGFL7)
PDCD1	5133	Homo sapiens	programmed cell death 1(PDCD1)
SIRT6	51548	Homo sapiens	sirtuin 6(SIRT6)
WWOX	51741	Homo sapiens	WW domain containing oxidoreductase(WWOX)
PRKAB1	5564	Homo sapiens	protein kinase AMP-activated non-catalytic subunit beta 1(PRKAB1)
PRKCI	5584	Homo sapiens	protein kinase C iota(PRKCI)
AJAP1	55966	Homo sapiens	adherens junctions associated protein 1(AJAP1)
CHPT1	56994	Homo sapiens	choline phosphotransferase 1(CHPT1)
SLC12A9	56996	Homo sapiens	solute carrier family 12 member 9(SLC12A9)
AICDA	57379	Homo sapiens	activation induced cytidine deaminase(AICDA)
NDRG2	57447	Homo sapiens	NDRG family member 2(NDRG2)
PVR	5817	Homo sapiens	PVR cell adhesion molecule(PVR)
RAD51	5888	Homo sapiens	RAD51 recombinase(RAD51)
RB1	5925	Homo sapiens	RB transcriptional corepressor 1(RB1)
ROBO1	6091	Homo sapiens	roundabout guidance receptor 1(ROBO1)
S100A1	6271	Homo sapiens	S100 calcium binding protein A1(S100A1)
S100A4	6275	Homo sapiens	S100 calcium binding protein A4(S100A4)
SATB1	6304	Homo sapiens	SATB homeobox 1(SATB1)
CPEB1	64506	Homo sapiens	cytoplasmic polyadenylation element binding protein 1(CPEB1)
LINC00461	645323	Homo sapiens	MIR9-2 host gene(MIR9-2HG)
SHH	6469	Homo sapiens	sonic hedgehog signaling molecule(SHH)
MARCKSL1	65108	Homo sapiens	MARCKS like 1(MARCKSL1)
SNAI2	6591	Homo sapiens	snail family transcriptional repressor 2(SNAI2)
SMARCA4	6597	Homo sapiens	SWI/SNF related, matrix associated, actin dependent regulator of chromatin, subfamily a, member 4(SMARCA4)
SOAT1	6646	Homo sapiens	sterol O-acyltransferase 1(SOAT1)
SST	6750	Homo sapiens	somatostatin(SST)
TAC1	6863	Homo sapiens	tachykinin precursor 1(TAC1)
TCF3	6929	Homo sapiens	transcription factor 3(TCF3)
MIR584	693169	Homo sapiens	microRNA 584(MIR584)
MIR92B	693235	Homo sapiens	microRNA 92b(MIR92B)
TCF7L2	6934	Homo sapiens	transcription factor 7 like 2(TCF7L2)
TERC	7012	Homo sapiens	telomerase RNA component(TERC)
TGFA	7039	Homo sapiens	transforming growth factor alpha(TGFA)
TIMP1	7076	Homo sapiens	TIMP metallopeptidase inhibitor 1(TIMP1)
TLR2	7097	Homo sapiens	toll like receptor 2(TLR2)
CLDN5	7122	Homo sapiens	claudin 5(CLDN5)
TRAF6	7189	Homo sapiens	TNF receptor associated factor 6(TRAF6)
MAGED4	728239	Homo sapiens	MAGE family member D4(MAGED4)
VHL	7428	Homo sapiens	von Hippel-Lindau tumor suppressor(VHL)
XIST	7503	Homo sapiens	X inactive specific transcript(XIST)
DHDDS	79947	Homo sapiens	dehydrodolichyl diphosphate synthase subunit(DHDDS)
SESN2	83667	Homo sapiens	sestrin 2(SESN2)
RECK	8434	Homo sapiens	reversion inducing cysteine rich protein with kazal motifs(RECK)
LGR5	8549	Homo sapiens	leucine rich repeat containing G protein-coupled receptor 5(LGR5)
ABCC3	8714	Homo sapiens	ATP binding cassette subfamily C member 3(ABCC3)
RIPK1	8737	Homo sapiens	receptor interacting serine/threonine kinase 1(RIPK1)
ADAM9	8754	Homo sapiens	ADAM metallopeptidase domain 9(ADAM9)
FADD	8772	Homo sapiens	Fas associated via death domain(FADD)
TNFRSF10B	8795	Homo sapiens	TNF receptor superfamily member 10b(TNFRSF10B)
MSC	9242	Homo sapiens	musculin(MSC)
CD70	970	Homo sapiens	CD70 molecule(CD70)
HDAC4	9759	Homo sapiens	histone deacetylase 4(HDAC4)
GAB2	9846	Homo sapiens	GRB2 associated binding protein 2(GAB2)
CDC25A	993	Homo sapiens	cell division cycle 25A(CDC25A)
MIR216B	100126319	Homo sapiens	microRNA 216b(MIR216B)
SNHG18	100505806	Homo sapiens	small nucleolar RNA host gene 18(SNHG18)
OCLN	100506658	Homo sapiens	occludin(OCLN)
SPRY4-IT1	100642175	Homo sapiens	SPRY4 intronic transcript 1(SPRY4-IT1)
PTPRU	10076	Homo sapiens	protein tyrosine phosphatase receptor type U(PTPRU)
PTCSC3	100886964	Homo sapiens	papillary thyroid carcinoma susceptibility candidate 3(PTCSC3)
ACTR2	10097	Homo sapiens	actin related protein 2(ACTR2)
NAMPT	10135	Homo sapiens	nicotinamide phosphoribosyltransferase(NAMPT)
EBI3	10148	Homo sapiens	Epstein-Barr virus induced 3(EBI3)
SPRY2	10253	Homo sapiens	sprouty RTK signaling antagonist 2(SPRY2)
PAK4	10298	Homo sapiens	p21 (RAC1) activated kinase 4(PAK4)
SEMA3A	10371	Homo sapiens	semaphorin 3A(SEMA3A)
MCRS1	10445	Homo sapiens	microspherule protein 1(MCRS1)
CEACAM5	1048	Homo sapiens	CEA cell adhesion molecule 5(CEACAM5)
CEBPB	1051	Homo sapiens	CCAAT enhancer binding protein beta(CEBPB)
CIB1	10519	Homo sapiens	calcium and integrin binding 1(CIB1)
IGF2BP3	10643	Homo sapiens	insulin like growth factor 2 mRNA binding protein 3(IGF2BP3)
CFL1	1072	Homo sapiens	cofilin 1(CFL1)
RALBP1	10928	Homo sapiens	ralA binding protein 1(RALBP1)
UBE2C	11065	Homo sapiens	ubiquitin conjugating enzyme E2 C(UBE2C)
TRIM31	11074	Homo sapiens	tripartite motif containing 31(TRIM31)
WIF1	11197	Homo sapiens	WNT inhibitory factor 1(WIF1)
ADCYAP1R1	117	Homo sapiens	ADCYAP receptor type I(ADCYAP1R1)
SERPINA3	12	Homo sapiens	serpin family A member 3(SERPINA3)
RBM45	129831	Homo sapiens	RNA binding motif protein 45(RBM45)
COX8A	1351	Homo sapiens	cytochrome c oxidase subunit 8A(COX8A)
CPE	1363	Homo sapiens	carboxypeptidase E(CPE)
CPOX	1371	Homo sapiens	coproporphyrinogen oxidase(CPOX)
CRP	1401	Homo sapiens	C-reactive protein(CRP)
CSF1R	1436	Homo sapiens	colony stimulating factor 1 receptor(CSF1R)
CYP1A1	1543	Homo sapiens	cytochrome P450 family 1 subfamily A member 1(CYP1A1)
CYP2B6	1555	Homo sapiens	cytochrome P450 family 2 subfamily B member 6(CYP2B6)
CYP19A1	1588	Homo sapiens	cytochrome P450 family 19 subfamily A member 1(CYP19A1)
DOCK1	1793	Homo sapiens	dedicator of cytokinesis 1(DOCK1)
DPP4	1803	Homo sapiens	dipeptidyl peptidase 4(DPP4)
ATN1	1822	Homo sapiens	atrophin 1(ATN1)
DUSP2	1844	Homo sapiens	dual specificity phosphatase 2(DUSP2)
E2F2	1870	Homo sapiens	E2F transcription factor 2(E2F2)
ELAVL1	1994	Homo sapiens	ELAV like RNA binding protein 1(ELAVL1)
CTTN	2017	Homo sapiens	cortactin(CTTN)
EPHB4	2050	Homo sapiens	EPH receptor B4(EPHB4)
ERBB3	2065	Homo sapiens	erb-b2 receptor tyrosine kinase 3(ERBB3)
ERN1	2081	Homo sapiens	endoplasmic reticulum to nucleus signaling 1(ERN1)
FAT1	2195	Homo sapiens	FAT atypical cadherin 1(FAT1)
FOXK1	221937	Homo sapiens	forkhead box K1(FOXK1)
FGFR2	2263	Homo sapiens	fibroblast growth factor receptor 2(FGFR2)
MMRN1	22915	Homo sapiens	multimerin 1(MMRN1)
DKK1	22943	Homo sapiens	dickkopf WNT signaling pathway inhibitor 1(DKK1)
FOXC1	2296	Homo sapiens	forkhead box C1(FOXC1)
SASH1	23328	Homo sapiens	SAM and SH3 domain containing 1(SASH1)
SIRT3	23410	Homo sapiens	sirtuin 3(SIRT3)
CBX7	23492	Homo sapiens	chromobox 7(CBX7)
FOS	2353	Homo sapiens	Fos proto-oncogene, AP-1 transcription factor subunit(FOS)
FPR1	2357	Homo sapiens	formyl peptide receptor 1(FPR1)
NUP62	23636	Homo sapiens	nucleoporin 62(NUP62)
SLC7A11	23657	Homo sapiens	solute carrier family 7 member 11(SLC7A11)
TINCR	257000	Homo sapiens	TINCR ubiquitin domain containing(TINCR)
GAPDH	2597	Homo sapiens	glyceraldehyde-3-phosphate dehydrogenase(GAPDH)
GBP1	2633	Homo sapiens	guanylate binding protein 1(GBP1)
SIGLEC7	27036	Homo sapiens	sialic acid binding Ig like lectin 7(SIGLEC7)
AGO2	27161	Homo sapiens	argonaute RISC catalytic component 2(AGO2)
PDCD4	27250	Homo sapiens	programmed cell death 4(PDCD4)
GLS	2744	Homo sapiens	glutaminase(GLS)
ANGPT1	284	Homo sapiens	angiopoietin 1(ANGPT1)
DLL1	28514	Homo sapiens	delta like canonical Notch ligand 1(DLL1)
LINC00174	285908	Homo sapiens	long intergenic non-protein coding RNA 174(LINC00174)
RGCC	28984	Homo sapiens	regulator of cell cycle(RGCC)
NR3C1	2908	Homo sapiens	nuclear receptor subfamily 3 group C member 1(NR3C1)
GRM3	2913	Homo sapiens	glutamate metabotropic receptor 3(GRM3)
GSK3B	2932	Homo sapiens	glycogen synthase kinase 3 beta(GSK3B)
GSTM1	2944	Homo sapiens	glutathione S-transferase mu 1(GSTM1)
GSTM3	2947	Homo sapiens	glutathione S-transferase mu 3(GSTM3)
GTF2H1	2965	Homo sapiens	general transcription factor IIH subunit 1(GTF2H1)
EEF2K	29904	Homo sapiens	eukaryotic elongation factor 2 kinase(EEF2K)
NOP53	29997	Homo sapiens	NOP53 ribosome biogenesis factor(NOP53)
ANXA2	302	Homo sapiens	annexin A2(ANXA2)
HCLS1	3059	Homo sapiens	hematopoietic cell-specific Lyn substrate 1(HCLS1)
NRG1	3084	Homo sapiens	neuregulin 1(NRG1)
HK2	3099	Homo sapiens	hexokinase 2(HK2)
FOXA1	3169	Homo sapiens	forkhead box A1(FOXA1)
HP	3240	Homo sapiens	haptoglobin(HP)
HES1	3280	Homo sapiens	hes family bHLH transcription factor 1(HES1)
HSPA1A	3303	Homo sapiens	heat shock protein family A (Hsp70) member 1A(HSPA1A)
HSPA1B	3304	Homo sapiens	heat shock protein family A (Hsp70) member 1B(HSPA1B)
IRGM	345611	Homo sapiens	immunity related GTPase M(IRGM)
IGFBP6	3489	Homo sapiens	insulin like growth factor binding protein 6(IGFBP6)
IKBKB	3551	Homo sapiens	inhibitor of nuclear factor kappa B kinase subunit beta(IKBKB)
IL2RB	3560	Homo sapiens	interleukin 2 receptor subunit beta(IL2RB)
IL13RA1	3597	Homo sapiens	interleukin 13 receptor subunit alpha 1(IL13RA1)
TNFRSF9	3604	Homo sapiens	TNF receptor superfamily member 9(TNFRSF9)
ING1	3621	Homo sapiens	inhibitor of growth family member 1(ING1)
ISG20	3669	Homo sapiens	interferon stimulated exonuclease gene 20(ISG20)
KIT	3815	Homo sapiens	KIT proto-oncogene, receptor tyrosine kinase(KIT)
L1CAM	3897	Homo sapiens	L1 cell adhesion molecule(L1CAM)
RND3	390	Homo sapiens	Rho family GTPase 3(RND3)
RPSA	3921	Homo sapiens	ribosomal protein SA(RPSA)
LCN2	3934	Homo sapiens	lipocalin 2(LCN2)
LIF	3976	Homo sapiens	LIF interleukin 6 family cytokine(LIF)
LIG4	3981	Homo sapiens	DNA ligase 4(LIG4)
LOX	4015	Homo sapiens	lysyl oxidase(LOX)
LINC01194	404663	Homo sapiens	long intergenic non-protein coding RNA 1194(LINC01194)
MIRLET7B	406884	Homo sapiens	microRNA let-7b(MIRLET7B)
MIR130A	406919	Homo sapiens	microRNA 130a(MIR130A)
MIR148A	406940	Homo sapiens	microRNA 148a(MIR148A)
MIR150	406942	Homo sapiens	microRNA 150(MIR150)
MIR15A	406948	Homo sapiens	microRNA 15a(MIR15A)
MIR188	406964	Homo sapiens	microRNA 188(MIR188)
MIR200C	406985	Homo sapiens	microRNA 200c(MIR200C)
MIR206	406989	Homo sapiens	microRNA 206(MIR206)
MIR219A1	407002	Homo sapiens	microRNA 219a-1(MIR219A1)
MIR223	407008	Homo sapiens	microRNA 223(MIR223)
MIR224	407009	Homo sapiens	microRNA 224(MIR224)
MIR26B	407017	Homo sapiens	microRNA 26b(MIR26B)
MIR31	407035	Homo sapiens	microRNA 31(MIR31)
SMAD4	4089	Homo sapiens	SMAD family member 4(SMAD4)
MAOB	4129	Homo sapiens	monoamine oxidase B(MAOB)
MAP2	4133	Homo sapiens	microtubule associated protein 2(MAP2)
CD46	4179	Homo sapiens	CD46 molecule(CD46)
MLH1	4292	Homo sapiens	mutL homolog 1(MLH1)
MMP1	4312	Homo sapiens	matrix metallopeptidase 1(MMP1)
MMP7	4316	Homo sapiens	matrix metallopeptidase 7(MMP7)
ASL	435	Homo sapiens	argininosuccinate lyase(ASL)
MRC1	4360	Homo sapiens	mannose receptor C-type 1(MRC1)
MIR324	442898	Homo sapiens	microRNA 324(MIR324)
MIR335	442904	Homo sapiens	microRNA 335(MIR335)
MIR374A	442919	Homo sapiens	microRNA 374a(MIR374A)
MSI1	4440	Homo sapiens	musashi RNA binding protein 1(MSI1)
MTAP	4507	Homo sapiens	methylthioadenosine phosphorylase(MTAP)
MYH2	4620	Homo sapiens	myosin heavy chain 2(MYH2)
NEDD9	4739	Homo sapiens	neural precursor cell expressed, developmentally down-regulated 9(NEDD9)
NELL1	4745	Homo sapiens	neural EGFL like 1(NELL1)
NEFL	4747	Homo sapiens	neurofilament light chain(NEFL)
NEK2	4751	Homo sapiens	NIMA related kinase 2(NEK2)
ATP1A1	476	Homo sapiens	ATPase Na+/K+ transporting subunit alpha 1(ATP1A1)
NF2	4771	Homo sapiens	NF2, moesin-ezrin-radixin like (MERLIN) tumor suppressor(NF2)
NOS1	4842	Homo sapiens	nitric oxide synthase 1(NOS1)
NRAS	4893	Homo sapiens	NRAS proto-oncogene, GTPase(NRAS)
YBX1	4904	Homo sapiens	Y-box binding protein 1(YBX1)
MIR378A	494327	Homo sapiens	microRNA 378a(MIR378A)
MIR381	494330	Homo sapiens	microRNA 381(MIR381)
MIR382	494331	Homo sapiens	microRNA 382(MIR382)
MIR383	494332	Homo sapiens	microRNA 383(MIR383)
MIR423	494335	Homo sapiens	microRNA 423(MIR423)
P2RX7	5027	Homo sapiens	purinergic receptor P2X 7(P2RX7)
IL22	50616	Homo sapiens	interleukin 22(IL22)
DCTN4	51164	Homo sapiens	dynactin subunit 4(DCTN4)
PDK1	5163	Homo sapiens	pyruvate dehydrogenase kinase 1(PDK1)
SERPINF1	5176	Homo sapiens	serpin family F member 1(SERPINF1)
ADA2	51816	Homo sapiens	adenosine deaminase 2(ADA2)
CDK14	5218	Homo sapiens	cyclin dependent kinase 14(CDK14)
PLP2	5355	Homo sapiens	proteolipid protein 2(PLP2)
ADAM22	53616	Homo sapiens	ADAM metallopeptidase domain 22(ADAM22)
ROBO4	54538	Homo sapiens	roundabout guidance receptor 4(ROBO4)
TET2	54790	Homo sapiens	tet methylcytosine dioxygenase 2(TET2)
TRPM7	54822	Homo sapiens	transient receptor potential cation channel subfamily M member 7(TRPM7)
TUG1	55000	Homo sapiens	taurine up-regulated 1(TUG1)
CEP55	55165	Homo sapiens	centrosomal protein 55(CEP55)
LARP6	55323	Homo sapiens	La ribonucleoprotein 6, translational regulator(LARP6)
MIR429	554210	Homo sapiens	microRNA 429(MIR429)
TNFRSF19	55504	Homo sapiens	TNF receptor superfamily member 19(TNFRSF19)
SLC2A4RG	56731	Homo sapiens	SLC2A4 regulator(SLC2A4RG)
PDXP	57026	Homo sapiens	pyridoxal phosphatase(PDXP)
DANCR	57291	Homo sapiens	differentiation antagonizing non-protein coding RNA(DANCR)
PTHLH	5744	Homo sapiens	parathyroid hormone like hormone(PTHLH)
MIR410	574434	Homo sapiens	microRNA 410(MIR410)
MIR485	574436	Homo sapiens	microRNA 485(MIR485)
MIR489	574442	Homo sapiens	microRNA 489(MIR489)
MIR490	574443	Homo sapiens	microRNA 490(MIR490)
MIR491	574444	Homo sapiens	microRNA 491(MIR491)
MIR494	574452	Homo sapiens	microRNA 494(MIR494)
MIR181D	574457	Homo sapiens	microRNA 181d(MIR181D)
MIR524	574478	Homo sapiens	microRNA 524(MIR524)
MIR504	574507	Homo sapiens	microRNA 504(MIR504)
PTPN1	5770	Homo sapiens	protein tyrosine phosphatase non-receptor type 1(PTPN1)
MARK4	57787	Homo sapiens	microtubule affinity regulating kinase 4(MARK4)
NGB	58157	Homo sapiens	neuroglobin(NGB)
RBL2	5934	Homo sapiens	RB transcriptional corepressor like 2(RBL2)
UPF1	5976	Homo sapiens	UPF1 RNA helicase and ATPase(UPF1)
RFX1	5989	Homo sapiens	regulatory factor X1(RFX1)
MIIP	60672	Homo sapiens	migration and invasion inhibitory protein(MIIP)
RSU1	6251	Homo sapiens	Ras suppressor protein 1(RSU1)
S100A9	6280	Homo sapiens	S100 calcium binding protein A9(S100A9)
CCL5	6352	Homo sapiens	C-C motif chemokine ligand 5(CCL5)
CCL22	6367	Homo sapiens	C-C motif chemokine ligand 22(CCL22)
SDCBP	6386	Homo sapiens	syndecan binding protein(SDCBP)
ADGRL4	64123	Homo sapiens	adhesion G protein-coupled receptor L4(ADGRL4)
SFRP1	6422	Homo sapiens	secreted frizzled related protein 1(SFRP1)
ITSN1	6453	Homo sapiens	intersectin 1(ITSN1)
SIX1	6495	Homo sapiens	SIX homeobox 1(SIX1)
SNHG20	654434	Homo sapiens	small nucleolar RNA host gene 20(SNHG20)
FSCN1	6624	Homo sapiens	fascin actin-bundling protein 1(FSCN1)
BNIP3	664	Homo sapiens	BCL2 interacting protein 3(BNIP3)
BRCA1	672	Homo sapiens	BRCA1 DNA repair associated(BRCA1)
SSTR4	6754	Homo sapiens	somatostatin receptor 4(SSTR4)
STAT5B	6777	Homo sapiens	signal transducer and activator of transcription 5B(STAT5B)
STAT6	6778	Homo sapiens	signal transducer and activator of transcription 6(STAT6)
AURKA	6790	Homo sapiens	aurora kinase A(AURKA)
STK11	6794	Homo sapiens	serine/threonine kinase 11(STK11)
KLF9	687	Homo sapiens	KLF transcription factor 9(KLF9)
TAT	6898	Homo sapiens	tyrosine aminotransferase(TAT)
CNTN2	6900	Homo sapiens	contactin 2(CNTN2)
MIR599	693184	Homo sapiens	microRNA 599(MIR599)
MIR613	693198	Homo sapiens	microRNA 613(MIR613)
MIR622	693207	Homo sapiens	microRNA 622(MIR622)
BTK	695	Homo sapiens	Bruton tyrosine kinase(BTK)
TFAM	7019	Homo sapiens	transcription factor A, mitochondrial(TFAM)
TFAP2A	7020	Homo sapiens	transcription factor AP-2 alpha(TFAP2A)
TGFBI	7045	Homo sapiens	transforming growth factor beta induced(TGFBI)
THY1	7070	Homo sapiens	Thy-1 cell surface antigen(THY1)
TNFRSF1B	7133	Homo sapiens	TNF receptor superfamily member 1B(TNFRSF1B)
TP73	7161	Homo sapiens	tumor protein p73(TP73)
MIR661	724031	Homo sapiens	microRNA 661(MIR661)
TTC4	7268	Homo sapiens	tetratricopeptide repeat domain 4(TTC4)
TNFRSF4	7293	Homo sapiens	TNF receptor superfamily member 4(TNFRSF4)
TXN	7295	Homo sapiens	thioredoxin(TXN)
EZR	7430	Homo sapiens	ezrin(EZR)
TRPV1	7442	Homo sapiens	transient receptor potential cation channel subfamily V member 1(TRPV1)
VWF	7450	Homo sapiens	von Willebrand factor(VWF)
WNT1	7471	Homo sapiens	Wnt family member 1(WNT1)
WT1	7490	Homo sapiens	WT1 transcription factor(WT1)
BTG2	7832	Homo sapiens	BTG anti-proliferation factor 2(BTG2)
NANOG	79923	Homo sapiens	Nanog homeobox(NANOG)
TET1	80312	Homo sapiens	tet methylcytosine dioxygenase 1(TET1)
CPEB4	80315	Homo sapiens	cytoplasmic polyadenylation element binding protein 4(CPEB4)
CD276	80381	Homo sapiens	CD276 molecule(CD276)
FOSL1	8061	Homo sapiens	FOS like 1, AP-1 transcription factor subunit(FOSL1)
CALR	811	Homo sapiens	calreticulin(CALR)
SLC7A5	8140	Homo sapiens	solute carrier family 7 member 5(SLC7A5)
MAGED4B	81557	Homo sapiens	MAGE family member D4B(MAGED4B)
CAPG	822	Homo sapiens	capping actin protein, gelsolin like(CAPG)
AXIN2	8313	Homo sapiens	axin 2(AXIN2)
BRAP	8315	Homo sapiens	BRCA1 associated protein(BRAP)
KHSRP	8570	Homo sapiens	KH-type splicing regulatory protein(KHSRP)
RUNX2	860	Homo sapiens	RUNX family transcription factor 2(RUNX2)
RUNX1	861	Homo sapiens	RUNX family transcription factor 1(RUNX1)
PSMG1	8624	Homo sapiens	proteasome assembly chaperone 1(PSMG1)
SERPINH1	871	Homo sapiens	serpin family H member 1(SERPINH1)
TNFRSF10C	8794	Homo sapiens	TNF receptor superfamily member 10c(TNFRSF10C)
IL18R1	8809	Homo sapiens	interleukin 18 receptor 1(IL18R1)
IQGAP1	8826	Homo sapiens	IQ motif containing GTPase activating protein 1(IQGAP1)
HDAC3	8841	Homo sapiens	histone deacetylase 3(HDAC3)
PER2	8864	Homo sapiens	period circadian regulator 2(PER2)
SQSTM1	8878	Homo sapiens	sequestosome 1(SQSTM1)
BCL10	8915	Homo sapiens	BCL10 immune signaling adaptor(BCL10)
CCND2	894	Homo sapiens	cyclin D2(CCND2)
WNT3A	89780	Homo sapiens	Wnt family member 3A(WNT3A)
PYGO2	90780	Homo sapiens	pygopus family PHD finger 2(PYGO2)
PDCD5	9141	Homo sapiens	programmed cell death 5(PDCD5)
COX5A	9377	Homo sapiens	cytochrome c oxidase subunit 5A(COX5A)
KIF23	9493	Homo sapiens	kinesin family member 23(KIF23)
CLOCK	9575	Homo sapiens	clock circadian regulator(CLOCK)
IKBKE	9641	Homo sapiens	inhibitor of nuclear factor kappa B kinase subunit epsilon(IKBKE)
CD68	968	Homo sapiens	CD68 molecule(CD68)
HDAC9	9734	Homo sapiens	histone deacetylase 9(HDAC9)
CD151	977	Homo sapiens	CD151 molecule (Raph blood group)(CD151)
MELK	9833	Homo sapiens	maternal embryonic leucine zipper kinase(MELK)
CDH1	999	Homo sapiens	cadherin 1(CDH1)
NAT2	10	Homo sapiens	N-acetyltransferase 2(NAT2)
CDH2	1000	Homo sapiens	cadherin 2(CDH2)
MIR876	100126310	Homo sapiens	microRNA 876(MIR876)
MIR374B	100126317	Homo sapiens	microRNA 374b(MIR374B)
MIR936	100126326	Homo sapiens	microRNA 936(MIR936)
MIR940	100126328	Homo sapiens	microRNA 940(MIR940)
CD24	100133941	Homo sapiens	CD24 molecule(CD24)
HDAC5	10014	Homo sapiens	histone deacetylase 5(HDAC5)
FRAT1	10023	Homo sapiens	FRAT regulator of WNT signaling pathway 1(FRAT1)
MIR1275	100302123	Homo sapiens	microRNA 1275(MIR1275)
MIR1231	100302158	Homo sapiens	microRNA 1231(MIR1231)
MIR1294	100302181	Homo sapiens	microRNA 1294(MIR1294)
MIR1236	100302242	Homo sapiens	microRNA 1236(MIR1236)
MIR1301	100302246	Homo sapiens	microRNA 1301(MIR1301)
MIR1908	100302263	Homo sapiens	microRNA 1908(MIR1908)
HOTTIP	100316868	Homo sapiens	HOXA distal transcript antisense RNA(HOTTIP)
LINC00958	100506305	Homo sapiens	long intergenic non-protein coding RNA 958(LINC00958)
HOTAIRM1	100506311	Homo sapiens	HOXA transcript antisense RNA, myeloid-specific 1(HOTAIRM1)
PANTR1	100506421	Homo sapiens	POU3F3 adjacent non-coding transcript 1(PANTR1)
CCAT1	100507056	Homo sapiens	colon cancer associated transcript 1(CCAT1)
MICA	100507436	Homo sapiens	MHC class I polypeptide-related sequence A(MICA)
SMC4	10051	Homo sapiens	structural maintenance of chromosomes 4(SMC4)
KIF20A	10112	Homo sapiens	kinesin family member 20A(KIF20A)
HIPK3	10114	Homo sapiens	homeodomain interacting protein kinase 3(HIPK3)
CDH13	1012	Homo sapiens	cadherin 13(CDH13)
TRAP1	10131	Homo sapiens	TNF receptor associated protein 1(TRAP1)
BLACAT1	101669762	Homo sapiens	BLACAT1 overlapping LEMD1 locus(BLACAT1)
RNF41	10193	Homo sapiens	ring finger protein 41(RNF41)
MPHOSPH6	10200	Homo sapiens	M-phase phosphoprotein 6(MPHOSPH6)
CDK7	1022	Homo sapiens	cyclin dependent kinase 7(CDK7)
GHET1	102723099	Homo sapiens	gastric carcinoma proliferation enhancing transcript 1(GHET1)
CDKN1C	1028	Homo sapiens	cyclin dependent kinase inhibitor 1C(CDKN1C)
TNIP1	10318	Homo sapiens	TNFAIP3 interacting protein 1(TNIP1)
RACK1	10399	Homo sapiens	receptor for activated C kinase 1(RACK1)
ADARB1	104	Homo sapiens	adenosine deaminase RNA specific B1(ADARB1)
NDC80	10403	Homo sapiens	NDC80 kinetochore complex component(NDC80)
IFITM3	10410	Homo sapiens	interferon induced transmembrane protein 3(IFITM3)
GACAT3	104797537	Homo sapiens	gastric cancer associated transcript 3(GACAT3)
SEMA3C	10512	Homo sapiens	semaphorin 3C(SEMA3C)
WSPAR	105664404	Homo sapiens	WNT signaling pathway activating non-coding RNA(WSPAR)
TRIM3	10612	Homo sapiens	tripartite motif containing 3(TRIM3)
IGF2BP1	10642	Homo sapiens	insulin like growth factor 2 mRNA binding protein 1(IGF2BP1)
CAMKK2	10645	Homo sapiens	calcium/calmodulin dependent protein kinase kinase 2(CAMKK2)
DLL3	10683	Homo sapiens	delta like canonical Notch ligand 3(DLL3)
POLD3	10714	Homo sapiens	DNA polymerase delta 3, accessory subunit(POLD3)
KDM5B	10765	Homo sapiens	lysine demethylase 5B(KDM5B)
MTHFD2	10797	Homo sapiens	methylenetetrahydrofolate dehydrogenase (NADP+ dependent) 2, methenyltetrahydrofolate cyclohydrolase(MTHFD2)
GJB6	10804	Homo sapiens	gap junction protein beta 6(GJB6)
FGL2	10875	Homo sapiens	fibrinogen like 2(FGL2)
SUB1	10923	Homo sapiens	SUB1 regulator of transcription(SUB1)
FERMT2	10979	Homo sapiens	FERM domain containing kindlin 2(FERMT2)
SLC27A3	11000	Homo sapiens	solute carrier family 27 member 3(SLC27A3)
RIPK3	11035	Homo sapiens	receptor interacting serine/threonine kinase 3(RIPK3)
PTP4A3	11156	Homo sapiens	protein tyrosine phosphatase 4A3(PTP4A3)
EGLN3	112399	Homo sapiens	egl-9 family hypoxia inducible factor 3(EGLN3)
KLF8	11279	Homo sapiens	KLF transcription factor 8(KLF8)
LINC02605	112935892	Homo sapiens	long intergenic non-protein coding RNA 2605(LINC02605)
PARK7	11315	Homo sapiens	Parkinsonism associated deglycase(PARK7)
CBX3	11335	Homo sapiens	chromobox 3(CBX3)
AZIN2	113451	Homo sapiens	antizyme inhibitor 2(AZIN2)
UCN3	114131	Homo sapiens	urocortin 3(UCN3)
NLRP3	114548	Homo sapiens	NLR family pyrin domain containing 3(NLRP3)
MIR155HG	114614	Homo sapiens	MIR155 host gene(MIR155HG)
VASN	114990	Homo sapiens	vasorin(VASN)
H3P5	115482712	Homo sapiens	H3 histone pseudogene 5(H3P5)
H3P40	115482723	Homo sapiens	H3 histone pseudogene 40(H3P40)
LRIG3	121227	Homo sapiens	leucine rich repeats and immunoglobulin like domains 3(LRIG3)
CCR5	1234	Homo sapiens	C-C motif chemokine receptor 5(CCR5)
CCR6	1235	Homo sapiens	C-C motif chemokine receptor 6(CCR6)
CNR1	1268	Homo sapiens	cannabinoid receptor 1(CNR1)
CNTFR	1271	Homo sapiens	ciliary neurotrophic factor receptor(CNTFR)
COL3A1	1281	Homo sapiens	collagen type III alpha 1 chain(COL3A1)
COL4A3	1285	Homo sapiens	collagen type IV alpha 3 chain(COL4A3)
COL11A2	1302	Homo sapiens	collagen type XI alpha 2 chain(COL11A2)
ADM	133	Homo sapiens	adrenomedullin(ADM)
CD109	135228	Homo sapiens	CD109 molecule(CD109)
CP	1356	Homo sapiens	ceruloplasmin(CP)
FOXR2	139628	Homo sapiens	forkhead box R2(FOXR2)
CRYAB	1410	Homo sapiens	crystallin alpha B(CRYAB)
PIWIL4	143689	Homo sapiens	piwi like RNA-mediated gene silencing 4(PIWIL4)
CSF3	1440	Homo sapiens	colony stimulating factor 3(CSF3)
CSK	1445	Homo sapiens	C-terminal Src kinase(CSK)
PWAR1	145624	Homo sapiens	Prader Willi/Angelman region RNA 1(PWAR1)
CST6	1474	Homo sapiens	cystatin E/M(CST6)
ADRA1A	148	Homo sapiens	adrenoceptor alpha 1A(ADRA1A)
CTAG1B	1485	Homo sapiens	cancer/testis antigen 1B(CTAG1B)
CTBP1	1487	Homo sapiens	C-terminal binding protein 1(CTBP1)
CTSD	1509	Homo sapiens	cathepsin D(CTSD)
ADRA2B	151	Homo sapiens	adrenoceptor alpha 2B(ADRA2B)
GLIPR2	152007	Homo sapiens	GLI pathogenesis related 2(GLIPR2)
ADRB2	154	Homo sapiens	adrenoceptor beta 2(ADRB2)
RDH10	157506	Homo sapiens	retinol dehydrogenase 10(RDH10)
LINC00599	157627	Homo sapiens	MIR124-1 host gene(MIR124-1HG)
SPAAR	158376	Homo sapiens	small regulatory polypeptide of amino acid response(SPAAR)
CYP17A1	1586	Homo sapiens	cytochrome P450 family 17 subfamily A member 1(CYP17A1)
ACE	1636	Homo sapiens	angiotensin I converting enzyme(ACE)
DCT	1638	Homo sapiens	dopachrome tautomerase(DCT)
AEBP1	165	Homo sapiens	AE binding protein 1(AEBP1)
DDX5	1655	Homo sapiens	DEAD-box helicase 5(DDX5)
DECR1	1666	Homo sapiens	2,4-dienoyl-CoA reductase 1(DECR1)
DNMT3A	1788	Homo sapiens	DNA methyltransferase 3 alpha(DNMT3A)
DUSP1	1843	Homo sapiens	dual specificity phosphatase 1(DUSP1)
DUSP4	1846	Homo sapiens	dual specificity phosphatase 4(DUSP4)
DVL2	1856	Homo sapiens	dishevelled segment polarity protein 2(DVL2)
TYMP	1890	Homo sapiens	thymidine phosphorylase(TYMP)
EDNRA	1909	Homo sapiens	endothelin receptor type A(EDNRA)
EFNA1	1942	Homo sapiens	ephrin A1(EFNA1)
EFNB2	1948	Homo sapiens	ephrin B2(EFNB2)
EMP1	2012	Homo sapiens	epithelial membrane protein 1(EMP1)
EMP2	2013	Homo sapiens	epithelial membrane protein 2(EMP2)
ENG	2022	Homo sapiens	endoglin(ENG)
LGI3	203190	Homo sapiens	leucine rich repeat LGI family member 3(LGI3)
EPHA1	2041	Homo sapiens	EPH receptor A1(EPHA1)
EPHA3	2042	Homo sapiens	EPH receptor A3(EPHA3)
EPHA5	2044	Homo sapiens	EPH receptor A5(EPHA5)
ERCC5	2073	Homo sapiens	ERCC excision repair 5, endonuclease(ERCC5)
ETV4	2118	Homo sapiens	ETS variant transcription factor 4(ETV4)
F2R	2149	Homo sapiens	coagulation factor II thrombin receptor(F2R)
F2RL1	2150	Homo sapiens	F2R like trypsin receptor 1(F2RL1)
FANCD2	2177	Homo sapiens	FA complementation group D2(FANCD2)
ACSL4	2182	Homo sapiens	acyl-CoA synthetase long chain family member 4(ACSL4)
FASN	2194	Homo sapiens	fatty acid synthase(FASN)
ALDH1A3	220	Homo sapiens	aldehyde dehydrogenase 1 family member A3(ALDH1A3)
FEN1	2237	Homo sapiens	flap structure-specific endonuclease 1(FEN1)
FGF1	2246	Homo sapiens	fibroblast growth factor 1(FGF1)
FKBP5	2289	Homo sapiens	FKBP prolyl isomerase 5(FKBP5)
FOXG1	2290	Homo sapiens	forkhead box G1(FOXG1)
KDM1A	23028	Homo sapiens	lysine demethylase 1A(KDM1A)
PHLPP2	23035	Homo sapiens	PH domain and leucine rich repeat protein phosphatase 2(PHLPP2)
PEG10	23089	Homo sapiens	paternally expressed 10(PEG10)
KDM6B	23135	Homo sapiens	lysine demethylase 6B(KDM6B)
MPRIP	23164	Homo sapiens	myosin phosphatase Rho interacting protein(MPRIP)
FLT4	2324	Homo sapiens	fms related receptor tyrosine kinase 4(FLT4)
USP22	23326	Homo sapiens	ubiquitin specific peptidase 22(USP22)
SYNM	23336	Homo sapiens	synemin(SYNM)
CBX5	23468	Homo sapiens	chromobox 5(CBX5)
SRRM2	23524	Homo sapiens	serine/arginine repetitive matrix 2(SRRM2)
FOSB	2354	Homo sapiens	FosB proto-oncogene, AP-1 transcription factor subunit(FOSB)
FOSL2	2355	Homo sapiens	FOS like 2, AP-1 transcription factor subunit(FOSL2)
CADM1	23705	Homo sapiens	cell adhesion molecule 1(CADM1)
IL17RA	23765	Homo sapiens	interleukin 17 receptor A(IL17RA)
SPDYA	245711	Homo sapiens	speedy/RINGO cell cycle regulator family member A(SPDYA)
CTAG1A	246100	Homo sapiens	cancer/testis antigen 1A(CTAG1A)
IL27	246778	Homo sapiens	interleukin 27(IL27)
FUS	2521	Homo sapiens	FUS RNA binding protein(FUS)
FUT4	2526	Homo sapiens	fucosyltransferase 4(FUT4)
G6PD	2539	Homo sapiens	glucose-6-phosphate dehydrogenase(G6PD)
XRCC6	2547	Homo sapiens	X-ray repair cross complementing 6(XRCC6)
AMBP	259	Homo sapiens	alpha-1-microglobulin/bikunin precursor(AMBP)
GALNT2	2590	Homo sapiens	polypeptide N-acetylgalactosaminyltransferase 2(GALNT2)
CHD5	26038	Homo sapiens	chromodomain helicase DNA binding protein 5(CHD5)
MAGI3	260425	Homo sapiens	membrane associated guanylate kinase, WW and PDZ domain containing 3(MAGI3)
ARHGEF26	26084	Homo sapiens	Rho guanine nucleotide exchange factor 26(ARHGEF26)
PHF19	26147	Homo sapiens	PHD finger protein 19(PHF19)
NOC2L	26155	Homo sapiens	NOC2 like nucleolar associated transcriptional repressor(NOC2L)
PHGDH	26227	Homo sapiens	phosphoglycerate dehydrogenase(PHGDH)
MYCBP	26292	Homo sapiens	MYC binding protein(MYCBP)
LATS2	26524	Homo sapiens	large tumor suppressor kinase 2(LATS2)
GREM1	26585	Homo sapiens	gremlin 1, DAN family BMP antagonist(GREM1)
ADGRF1	266977	Homo sapiens	adhesion G protein-coupled receptor F1(ADGRF1)
GH1	2688	Homo sapiens	growth hormone 1(GH1)
CACYBP	27101	Homo sapiens	calcyclin binding protein(CACYBP)
RBMS3	27303	Homo sapiens	RNA binding motif single stranded interacting protein 3(RBMS3)
TMEM97	27346	Homo sapiens	transmembrane protein 97(TMEM97)
GLO1	2739	Homo sapiens	glyoxalase I(GLO1)
GLUD2	2747	Homo sapiens	glutamate dehydrogenase 2(GLUD2)
CAVIN1	284119	Homo sapiens	caveolae associated protein 1(CAVIN1)
HOXA-AS2	285943	Homo sapiens	HOXA cluster antisense RNA 2(HOXA-AS2)
SNHG15	285958	Homo sapiens	small nucleolar RNA host gene 15(SNHG15)
GPR42	2866	Homo sapiens	G protein-coupled receptor 42(GPR42)
GPX1	2876	Homo sapiens	glutathione peroxidase 1(GPX1)
GRIA1	2890	Homo sapiens	glutamate ionotropic receptor AMPA type subunit 1(GRIA1)
GRIN2B	2904	Homo sapiens	glutamate ionotropic receptor NMDA type subunit 2B(GRIN2B)
GRM1	2911	Homo sapiens	glutamate metabotropic receptor 1(GRM1)
GSN	2934	Homo sapiens	gelsolin(GSN)
ANXA1	301	Homo sapiens	annexin A1(ANXA1)
HAS2	3037	Homo sapiens	hyaluronan synthase 2(HAS2)
HELLS	3070	Homo sapiens	helicase, lymphoid specific(HELLS)
CFH	3075	Homo sapiens	complement factor H(CFH)
HFE	3077	Homo sapiens	homeostatic iron regulator(HFE)
ADGRE2	30817	Homo sapiens	adhesion G protein-coupled receptor E2(ADGRE2)
ANXA6	309	Homo sapiens	annexin A6(ANXA6)
HIC1	3090	Homo sapiens	HIC ZBTB transcriptional repressor 1(HIC1)
HK1	3098	Homo sapiens	hexokinase 1(HK1)
ANXA7	310	Homo sapiens	annexin A7(ANXA7)
HLA-E	3133	Homo sapiens	major histocompatibility complex, class I, E(HLA-E)
HMMR	3161	Homo sapiens	hyaluronan mediated motility receptor(HMMR)
HMOX1	3162	Homo sapiens	heme oxygenase 1(HMOX1)
HOXA@	3197	Homo sapiens	homeobox A cluster(HOXA@)
HOXA9	3205	Homo sapiens	homeobox A9(HOXA9)
HOXB3	3213	Homo sapiens	homeobox B3(HOXB3)
HOXC6	3223	Homo sapiens	homeobox C6(HOXC6)
HOXC10	3226	Homo sapiens	homeobox C10(HOXC10)
HOXD9	3235	Homo sapiens	homeobox D9(HOXD9)
AGFG1	3267	Homo sapiens	ArfGAP with FG repeats 1(AGFG1)
HSF1	3297	Homo sapiens	heat shock transcription factor 1(HSF1)
HSPA8	3312	Homo sapiens	heat shock protein family A (Hsp70) member 8(HSPA8)
HSP90AA2P	3324	Homo sapiens	heat shock protein 90 alpha family class A member 2, pseudogene(HSP90AA2P)
HSPG2	3339	Homo sapiens	heparan sulfate proteoglycan 2(HSPG2)
HTC2	3342	Homo sapiens	hypertrichosis 2 (generalized, congenital)(HTC2)
LINC01139	339535	Homo sapiens	long intergenic non-protein coding RNA 1139(LINC01139)
ID2	3398	Homo sapiens	inhibitor of DNA binding 2(ID2)
GADL1	339896	Homo sapiens	glutamate decarboxylase like 1(GADL1)
MACC1	346389	Homo sapiens	MET transcriptional regulator MACC1(MACC1)
IGFBP1	3484	Homo sapiens	insulin like growth factor binding protein 1(IGFBP1)
IGFBP3	3486	Homo sapiens	insulin like growth factor binding protein 3(IGFBP3)
IGFBP7	3490	Homo sapiens	insulin like growth factor binding protein 7(IGFBP7)
RBPJ	3516	Homo sapiens	recombination signal binding protein for immunoglobulin kappa J region(RBPJ)
IL2RA	3559	Homo sapiens	interleukin 2 receptor subunit alpha(IL2RA)
IL15	3600	Homo sapiens	interleukin 15(IL15)
IL16	3603	Homo sapiens	interleukin 16(IL16)
IL18	3606	Homo sapiens	interleukin 18(IL18)
IMPA1	3612	Homo sapiens	inositol monophosphatase 1(IMPA1)
IDO1	3620	Homo sapiens	indoleamine 2,3-dioxygenase 1(IDO1)
INSR	3643	Homo sapiens	insulin receptor(INSR)
AQP9	366	Homo sapiens	aquaporin 9(AQP9)
IRF3	3661	Homo sapiens	interferon regulatory factor 3(IRF3)
IRF7	3665	Homo sapiens	interferon regulatory factor 7(IRF7)
IRS1	3667	Homo sapiens	insulin receptor substrate 1(IRS1)
ARAF	369	Homo sapiens	A-Raf proto-oncogene, serine/threonine kinase(ARAF)
ITGB3	3690	Homo sapiens	integrin subunit beta 3(ITGB3)
KCNA5	3741	Homo sapiens	potassium voltage-gated channel subfamily A member 5(KCNA5)
NCR3LG1	374383	Homo sapiens	natural killer cell cytotoxicity receptor 3 ligand 1(NCR3LG1)
LINC01116	375295	Homo sapiens	long intergenic non-protein coding RNA 1116(LINC01116)
KCNMA1	3778	Homo sapiens	potassium calcium-activated channel subfamily M alpha 1(KCNMA1)
KIF2A	3796	Homo sapiens	kinesin family member 2A(KIF2A)
ACAT1	38	Homo sapiens	acetyl-CoA acetyltransferase 1(ACAT1)
ARF6	382	Homo sapiens	ADP ribosylation factor 6(ARF6)
RHOA	387	Homo sapiens	ras homolog family member A(RHOA)
SNHG5	387066	Homo sapiens	small nucleolar RNA host gene 5(SNHG5)
LAMC2	3918	Homo sapiens	laminin subunit gamma 2(LAMC2)
LASP1	3927	Homo sapiens	LIM and SH3 protein 1(LASP1)
LGALS9	3965	Homo sapiens	galectin 9(LGALS9)
BCAR4	400500	Homo sapiens	breast cancer anti-estrogen resistance 4(BCAR4)
LPL	4023	Homo sapiens	lipoprotein lipase(LPL)
MIR127	406914	Homo sapiens	microRNA 127(MIR127)
MIR129-2	406918	Homo sapiens	microRNA 129-2(MIR129-2)
MIR143	406935	Homo sapiens	microRNA 143(MIR143)
MIR16-1	406950	Homo sapiens	microRNA 16-1(MIR16-1)
MIR17	406952	Homo sapiens	microRNA 17(MIR17)
MIR18A	406953	Homo sapiens	microRNA 18a(MIR18A)
MIR181A2	406954	Homo sapiens	microRNA 181a-2(MIR181A2)
MIR181C	406957	Homo sapiens	microRNA 181c(MIR181C)
MIR193A	406968	Homo sapiens	microRNA 193a(MIR193A)
MIR25	407014	Homo sapiens	microRNA 25(MIR25)
MIR27B	407019	Homo sapiens	microRNA 27b(MIR27B)
MIR296	407022	Homo sapiens	microRNA 296(MIR296)
MIR301A	407027	Homo sapiens	microRNA 301a(MIR301A)
MIR30B	407030	Homo sapiens	microRNA 30b(MIR30B)
MIR30E	407034	Homo sapiens	microRNA 30e(MIR30E)
MIR32	407036	Homo sapiens	microRNA 32(MIR32)
MIR33A	407039	Homo sapiens	microRNA 33a(MIR33A)
MIR95	407052	Homo sapiens	microRNA 95(MIR95)
MIR96	407053	Homo sapiens	microRNA 96(MIR96)
MIR17HG	407975	Homo sapiens	miR-17-92a-1 cluster host gene(MIR17HG)
MXD1	4084	Homo sapiens	MAX dimerization protein 1(MXD1)
SMAD3	4088	Homo sapiens	SMAD family member 3(SMAD3)
SMAD7	4092	Homo sapiens	SMAD family member 7(SMAD7)
MCM2	4171	Homo sapiens	minichromosome maintenance complex component 2(MCM2)
MEF2D	4209	Homo sapiens	myocyte enhancer factor 2D(MEF2D)
MEN1	4221	Homo sapiens	menin 1(MEN1)
MGP	4256	Homo sapiens	matrix Gla protein(MGP)
CXCL9	4283	Homo sapiens	C-X-C motif chemokine ligand 9(CXCL9)
MMP12	4321	Homo sapiens	matrix metallopeptidase 12(MMP12)
CD200	4345	Homo sapiens	CD200 molecule(CD200)
MIR328	442901	Homo sapiens	microRNA 328(MIR328)
MIR340	442908	Homo sapiens	microRNA 340(MIR340)
MIR346	442911	Homo sapiens	microRNA 346(MIR346)
MIR367	442912	Homo sapiens	microRNA 367(MIR367)
MIR372	442917	Homo sapiens	microRNA 372(MIR372)
ASPA	443	Homo sapiens	aspartoacylase(ASPA)
MSN	4478	Homo sapiens	moesin(MSN)
MT1E	4493	Homo sapiens	metallothionein 1E(MT1E)
MT1JP	4498	Homo sapiens	metallothionein 1J, pseudogene(MT1JP)
MTRR	4552	Homo sapiens	5-methyltetrahydrofolate-homocysteine methyltransferase reductase(MTRR)
MUC1	4582	Homo sapiens	mucin 1, cell surface associated(MUC1)
MXI1	4601	Homo sapiens	MAX interactor 1, dimerization protein(MXI1)
MYBPH	4608	Homo sapiens	myosin binding protein H(MYBPH)
MYCN	4613	Homo sapiens	MYCN proto-oncogene, bHLH transcription factor(MYCN)
ATF4	468	Homo sapiens	activating transcription factor 4(ATF4)
NFATC1	4772	Homo sapiens	nuclear factor of activated T cells 1(NFATC1)
NFKBIA	4792	Homo sapiens	NFKB inhibitor alpha(NFKBIA)
NME1	4830	Homo sapiens	NME/NM23 nucleoside diphosphate kinase 1(NME1)
NOVA1	4857	Homo sapiens	NOVA alternative splicing regulator 1(NOVA1)
NT5E	4907	Homo sapiens	5'-nucleotidase ecto(NT5E)
NTSR1	4923	Homo sapiens	neurotensin receptor 1(NTSR1)
NUP98	4928	Homo sapiens	nucleoporin 98 and 96 precursor(NUP98)
HCG11	493812	Homo sapiens	HLA complex group 11(HCG11)
MIR361	494323	Homo sapiens	microRNA 361(MIR361)
MIR384	494333	Homo sapiens	microRNA 384(MIR384)
OPA1	4976	Homo sapiens	OPA1 mitochondrial dynamin like GTPase(OPA1)
P4HA1	5033	Homo sapiens	prolyl 4-hydroxylase subunit alpha 1(P4HA1)
P4HB	5034	Homo sapiens	prolyl 4-hydroxylase subunit beta(P4HB)
PEBP1	5037	Homo sapiens	phosphatidylethanolamine binding protein 1(PEBP1)
PAEP	5047	Homo sapiens	progestagen associated endometrial protein(PAEP)
DELEC1	50514	Homo sapiens	deleted in esophageal cancer 1(DELEC1)
F11R	50848	Homo sapiens	F11 receptor(F11R)
PCDH8	5100	Homo sapiens	protocadherin 8(PCDH8)
ASCC1	51008	Homo sapiens	activating signal cointegrator 1 complex subunit 1(ASCC1)
PCDH9	5101	Homo sapiens	protocadherin 9(PCDH9)
NDUFA13	51079	Homo sapiens	NADH:ubiquinone oxidoreductase subunit A13(NDUFA13)
PHF20	51230	Homo sapiens	PHD finger protein 20(PHF20)
ZMYND10	51364	Homo sapiens	zinc finger MYND-type containing 10(ZMYND10)
TRPV2	51393	Homo sapiens	transient receptor potential cation channel subfamily V member 2(TRPV2)
RNF138	51444	Homo sapiens	ring finger protein 138(RNF138)
MPC1	51660	Homo sapiens	mitochondrial pyruvate carrier 1(MPC1)
NLK	51701	Homo sapiens	nemo like kinase(NLK)
ACSL5	51703	Homo sapiens	acyl-CoA synthetase long chain family member 5(ACSL5)
CAB39	51719	Homo sapiens	calcium binding protein 39(CAB39)
PER1	5187	Homo sapiens	period circadian regulator 1(PER1)
PFKFB4	5210	Homo sapiens	6-phosphofructo-2-kinase/fructose-2,6-biphosphatase 4(PFKFB4)
PGK1	5230	Homo sapiens	phosphoglycerate kinase 1(PGK1)
SLC25A3	5250	Homo sapiens	solute carrier family 25 member 3(SLC25A3)
PIN1	5300	Homo sapiens	peptidylprolyl cis/trans isomerase, NIMA-interacting 1(PIN1)
PITX1	5307	Homo sapiens	paired like homeodomain 1(PITX1)
PKD2	5311	Homo sapiens	polycystin 2, transient receptor potential cation channel(PKD2)
PLAUR	5329	Homo sapiens	plasminogen activator, urokinase receptor(PLAUR)
PLD1	5337	Homo sapiens	phospholipase D1(PLD1)
PLOD2	5352	Homo sapiens	procollagen-lysine,2-oxoglutarate 5-dioxygenase 2(PLOD2)
PLXNB3	5365	Homo sapiens	plexin B3(PLXNB3)
PPIL3	53938	Homo sapiens	peptidylprolyl isomerase like 3(PPIL3)
MIR4435-2HG	541471	Homo sapiens	MIR4435-2 host gene(MIR4435-2HG)
POLD1	5424	Homo sapiens	DNA polymerase delta 1, catalytic subunit(POLD1)
DLL4	54567	Homo sapiens	delta like canonical Notch ligand 4(DLL4)
PPARA	5465	Homo sapiens	peroxisome proliferator activated receptor alpha(PPARA)
FBLIM1	54751	Homo sapiens	filamin binding LIM protein 1(FBLIM1)
PPIA	5478	Homo sapiens	peptidylprolyl isomerase A(PPIA)
RMDN3	55177	Homo sapiens	regulator of microtubule dynamics 3(RMDN3)
ZNF654	55279	Homo sapiens	zinc finger protein 654(ZNF654)
MIR448	554212	Homo sapiens	microRNA 448(MIR448)
MIR449A	554213	Homo sapiens	microRNA 449a(MIR449A)
BATF3	55509	Homo sapiens	basic leucine zipper ATF-like transcription factor 3(BATF3)
CDCA7L	55536	Homo sapiens	cell division cycle associated 7 like(CDCA7L)
SOX6	55553	Homo sapiens	SRY-box transcription factor 6(SOX6)
NLRP2	55655	Homo sapiens	NLR family pyrin domain containing 2(NLRP2)
URGCP	55665	Homo sapiens	upregulator of cell proliferation(URGCP)
NSUN5	55695	Homo sapiens	NOP2/Sun RNA methyltransferase 5(NSUN5)
ARHGAP15	55843	Homo sapiens	Rho GTPase activating protein 15(ARHGAP15)
MAP2K1	5604	Homo sapiens	mitogen-activated protein kinase kinase 1(MAP2K1)
PRNP	5621	Homo sapiens	prion protein (Kanno blood group)(PRNP)
PROX1	5629	Homo sapiens	prospero homeobox 1(PROX1)
METTL3	56339	Homo sapiens	methyltransferase 3, N6-adenosine-methyltransferase complex catalytic subunit(METTL3)
PSAP	5660	Homo sapiens	prosaposin(PSAP)
PSEN1	5663	Homo sapiens	presenilin 1(PSEN1)
PSEN2	5664	Homo sapiens	presenilin 2(PSEN2)
POLE4	56655	Homo sapiens	DNA polymerase epsilon 4, accessory subunit(POLE4)
PANX2	56666	Homo sapiens	pannexin 2(PANX2)
SPHK2	56848	Homo sapiens	sphingosine kinase 2(SPHK2)
RAD18	56852	Homo sapiens	RAD18 E3 ubiquitin protein ligase(RAD18)
PNO1	56902	Homo sapiens	partner of NOB1 homolog(PNO1)
PSMB4	5692	Homo sapiens	proteasome 20S subunit beta 4(PSMB4)
CTNNBIP1	56998	Homo sapiens	catenin beta interacting protein 1(CTNNBIP1)
PAK5	57144	Homo sapiens	p21 (RAC1) activated kinase 5(PAK5)
MIR363	574031	Homo sapiens	microRNA 363(MIR363)
MIR433	574034	Homo sapiens	microRNA 433(MIR433)
MIR452	574412	Homo sapiens	microRNA 452(MIR452)
MIR376B	574435	Homo sapiens	microRNA 376b(MIR376B)
MIR495	574453	Homo sapiens	microRNA 495(MIR495)
MIR193B	574455	Homo sapiens	microRNA 193b(MIR193B)
GATAD2B	57459	Homo sapiens	GATA zinc finger domain containing 2B(GATAD2B)
MIB1	57534	Homo sapiens	MIB E3 ubiquitin protein ligase 1(MIB1)
PTPN2	5771	Homo sapiens	protein tyrosine phosphatase non-receptor type 2(PTPN2)
ANKRD36B	57730	Homo sapiens	ankyrin repeat domain 36B(ANKRD36B)
PTPN3	5774	Homo sapiens	protein tyrosine phosphatase non-receptor type 3(PTPN3)
POLD4	57804	Homo sapiens	DNA polymerase delta 4, accessory subunit(POLD4)
CADM3	57863	Homo sapiens	cell adhesion molecule 3(CADM3)
PTPRZ2	5804	Homo sapiens	protein tyrosine phosphatase receptor type Z2(PTPRZ2)
PTX3	5806	Homo sapiens	pentraxin 3(PTX3)
CXCL16	58191	Homo sapiens	C-X-C motif chemokine ligand 16(CXCL16)
PXN	5829	Homo sapiens	paxillin(PXN)
RAB1A	5861	Homo sapiens	RAB1A, member RAS oncogene family(RAB1A)
RAB5A	5868	Homo sapiens	RAB5A, member RAS oncogene family(RAB5A)
RAB27B	5874	Homo sapiens	RAB27B, member RAS oncogene family(RAB27B)
RANBP2	5903	Homo sapiens	RAN binding protein 2(RANBP2)
IL21	59067	Homo sapiens	interleukin 21(IL21)
RAP2A	5911	Homo sapiens	RAP2A, member of RAS oncogene family(RAP2A)
RARB	5915	Homo sapiens	retinoic acid receptor beta(RARB)
RASGRF1	5923	Homo sapiens	Ras protein specific guanine nucleotide releasing factor 1(RASGRF1)
HAS2-AS1	594842	Homo sapiens	HAS2 antisense RNA 1(HAS2-AS1)
RDX	5962	Homo sapiens	radixin(RDX)
REG1A	5967	Homo sapiens	regenerating family member 1 alpha(REG1A)
RELB	5971	Homo sapiens	RELB proto-oncogene, NF-kB subunit(RELB)
REST	5978	Homo sapiens	RE1 silencing transcription factor(REST)
BCL2L1	598	Homo sapiens	BCL2 like 1(BCL2L1)
TRIM27	5987	Homo sapiens	tripartite motif containing 27(TRIM27)
BCL3	602	Homo sapiens	BCL3 transcription coactivator(BCL3)
BCL6	604	Homo sapiens	BCL6 transcription repressor(BCL6)
SAI1	6298	Homo sapiens	suppression of anchorage independence 1(SAI1)
SCD	6319	Homo sapiens	stearoyl-CoA desaturase(SCD)
BGN	633	Homo sapiens	biglycan(BGN)
CCL8	6355	Homo sapiens	C-C motif chemokine ligand 8(CCL8)
CCL20	6364	Homo sapiens	C-C motif chemokine ligand 20(CCL20)
SDC2	6383	Homo sapiens	syndecan 2(SDC2)
SNHG6	641638	Homo sapiens	small nucleolar RNA host gene 6(SNHG6)
HHIP	64399	Homo sapiens	hedgehog interacting protein(HHIP)
SH3GL2	6456	Homo sapiens	SH3 domain containing GRB2 like 2, endophilin A1(SH3GL2)
SHMT2	6472	Homo sapiens	serine hydroxymethyltransferase 2(SHMT2)
P2RY12	64805	Homo sapiens	purinergic receptor P2Y12(P2RY12)
SIM2	6493	Homo sapiens	SIM bHLH transcription factor 2(SIM2)
SKP2	6502	Homo sapiens	S-phase kinase associated protein 2(SKP2)
SLC8A2	6543	Homo sapiens	solute carrier family 8 member A2(SLC8A2)
SLC9A1	6548	Homo sapiens	solute carrier family 9 member A1(SLC9A1)
BMP7	655	Homo sapiens	bone morphogenetic protein 7(BMP7)
SLC12A2	6558	Homo sapiens	solute carrier family 12 member 2(SLC12A2)
SLC22A3	6581	Homo sapiens	solute carrier family 22 member 3(SLC22A3)
SMARCA1	6594	Homo sapiens	SWI/SNF related, matrix associated, actin dependent regulator of chromatin, subfamily a, member 1(SMARCA1)
SMN1	6606	Homo sapiens	survival of motor neuron 1, telomeric(SMN1)
SMN2	6607	Homo sapiens	survival of motor neuron 2, centromeric(SMN2)
SNCA	6622	Homo sapiens	synuclein alpha(SNCA)
MIR539	664612	Homo sapiens	microRNA 539(MIR539)
SOD3	6649	Homo sapiens	superoxide dismutase 3(SOD3)
SOX4	6659	Homo sapiens	SRY-box transcription factor 4(SOX4)
SOX10	6663	Homo sapiens	SRY-box transcription factor 10(SOX10)
SSTR2	6752	Homo sapiens	somatostatin receptor 2(SSTR2)
STAT5A	6776	Homo sapiens	signal transducer and activator of transcription 5A(STAT5A)
STC1	6781	Homo sapiens	stanniocalcin 1(STC1)
BRS3	680	Homo sapiens	bombesin receptor subtype 3(BRS3)
SULT2A1	6822	Homo sapiens	sulfotransferase family 2A member 1(SULT2A1)
SUV39H1	6839	Homo sapiens	SUV39H1 histone lysine methyltransferase(SUV39H1)
SYP	6855	Homo sapiens	synaptophysin(SYP)
KLF5	688	Homo sapiens	KLF transcription factor 5(KLF5)
BTF3	689	Homo sapiens	basic transcription factor 3(BTF3)
MIR421	693122	Homo sapiens	microRNA 421(MIR421)
MIR592	693177	Homo sapiens	microRNA 592(MIR592)
MIR634	693219	Homo sapiens	microRNA 634(MIR634)
MIR637	693222	Homo sapiens	microRNA 637(MIR637)
MIR638	693223	Homo sapiens	microRNA 638(MIR638)
TCF12	6938	Homo sapiens	transcription factor 12(TCF12)
TRA	6955	Homo sapiens	T cell receptor alpha locus(TRA)
TEP1	7011	Homo sapiens	telomerase associated protein 1(TEP1)
NR2F2	7026	Homo sapiens	nuclear receptor subfamily 2 group F member 2(NR2F2)
TGFBR2	7048	Homo sapiens	transforming growth factor beta receptor 2(TGFBR2)
THBS2	7058	Homo sapiens	thrombospondin 2(THBS2)
NR2E1	7101	Homo sapiens	nuclear receptor subfamily 2 group E member 1(NR2E1)
TPM3	7170	Homo sapiens	tropomyosin 3(TPM3)
TPT1	7178	Homo sapiens	tumor protein, translationally-controlled 1(TPT1)
TRP-AGG2-6	7218	Homo sapiens	tRNA-Pro (anticodon AGG) 2-6(TRP-AGG2-6)
TRPC1	7220	Homo sapiens	transient receptor potential cation channel subfamily C member 1(TRPC1)
TRPC6	7225	Homo sapiens	transient receptor potential cation channel subfamily C member 6(TRPC6)
MIR650	723778	Homo sapiens	microRNA 650(MIR650)
OIP5-AS1	729082	Homo sapiens	OIP5 antisense RNA 1(OIP5-AS1)
TYMS	7298	Homo sapiens	thymidylate synthetase(TYMS)
ACOD1	730249	Homo sapiens	aconitate decarboxylase 1(ACOD1)
UBE2N	7334	Homo sapiens	ubiquitin conjugating enzyme E2 N(UBE2N)
UCN	7349	Homo sapiens	urocortin(UCN)
UGT1A	7361	Homo sapiens	UDP glucuronosyltransferase family 1 member A complex locus(UGT1A)
UGT8	7368	Homo sapiens	UDP glycosyltransferase 8(UGT8)
VPS51	738	Homo sapiens	VPS51 subunit of GARP complex(VPS51)
UQCRFS1	7386	Homo sapiens	ubiquinol-cytochrome c reductase, Rieske iron-sulfur polypeptide 1(UQCRFS1)
USP1	7398	Homo sapiens	ubiquitin specific peptidase 1(USP1)
VEGFC	7424	Homo sapiens	vascular endothelial growth factor C(VEGFC)
WNT7A	7476	Homo sapiens	Wnt family member 7A(WNT7A)
WNT7B	7477	Homo sapiens	Wnt family member 7B(WNT7B)
XPO1	7514	Homo sapiens	exportin 1(XPO1)
XRCC5	7520	Homo sapiens	X-ray repair cross complementing 5(XRCC5)
YY1	7528	Homo sapiens	YY1 transcription factor(YY1)
ZAP70	7535	Homo sapiens	zeta chain of T cell receptor associated protein kinase 70(ZAP70)
ZFX	7543	Homo sapiens	zinc finger protein X-linked(ZFX)
CA2	760	Homo sapiens	carbonic anhydrase 2(CA2)
CA9	768	Homo sapiens	carbonic anhydrase 9(CA9)
MIR454	768216	Homo sapiens	microRNA 454(MIR454)
MIR770	768222	Homo sapiens	microRNA 770(MIR770)
DDR1	780	Homo sapiens	discoidin domain receptor tyrosine kinase 1(DDR1)
SEMA3B	7869	Homo sapiens	semaphorin 3B(SEMA3B)
USP7	7874	Homo sapiens	ubiquitin specific peptidase 7(USP7)
MAPKAP1	79109	Homo sapiens	MAPK associated protein 1(MAPKAP1)
MMP28	79148	Homo sapiens	matrix metallopeptidase 28(MMP28)
SLC52A2	79581	Homo sapiens	solute carrier family 52 member 2(SLC52A2)
SHCBP1	79801	Homo sapiens	SHC binding and spindle associated 1(SHCBP1)
CALCR	799	Homo sapiens	calcitonin receptor(CALCR)
CALD1	800	Homo sapiens	caldesmon 1(CALD1)
CALM1	801	Homo sapiens	calmodulin 1(CALM1)
FER1L4	80307	Homo sapiens	fer-1 like family member 4 (pseudogene)(FER1L4)
CALM2	805	Homo sapiens	calmodulin 2(CALM2)
CALM3	808	Homo sapiens	calmodulin 3(CALM3)
TRIM11	81559	Homo sapiens	tripartite motif containing 11(TRIM11)
CAMK2B	816	Homo sapiens	calcium/calmodulin dependent protein kinase II beta(CAMK2B)
MIA	8190	Homo sapiens	MIA SH3 domain containing(MIA)
MLRL	8201	Homo sapiens	Myeloid leukemia-related gene (myeloid tumor suppressor)(MLRL)
LZTR1	8216	Homo sapiens	leucine zipper like post translational regulator 1(LZTR1)
CASP1	834	Homo sapiens	caspase 1(CASP1)
ARHGAP24	83478	Homo sapiens	Rho GTPase activating protein 24(ARHGAP24)
NUF2	83540	Homo sapiens	NUF2 component of NDC80 kinetochore complex(NUF2)
ULK1	8408	Homo sapiens	unc-51 like autophagy activating kinase 1(ULK1)
ZIC4	84107	Homo sapiens	Zic family member 4(ZIC4)
MINDY4	84182	Homo sapiens	MINDY lysine 48 deubiquitinase 4(MINDY4)
HSDL2	84263	Homo sapiens	hydroxysteroid dehydrogenase like 2(HSDL2)
BRMS1L	84312	Homo sapiens	BRMS1 like transcriptional repressor(BRMS1L)
ECRG4	84417	Homo sapiens	ECRG4 augurin precursor(ECRG4)
MAK16	84549	Homo sapiens	MAK16 homolog(MAK16)
ATRN	8455	Homo sapiens	attractin(ATRN)
ORAI1	84876	Homo sapiens	ORAI calcium release-activated calcium modulator 1(ORAI1)
SNHG12	85028	Homo sapiens	small nucleolar RNA host gene 12(SNHG12)
PIK3R3	8503	Homo sapiens	phosphoinositide-3-kinase regulatory subunit 3(PIK3R3)
AGPS	8540	Homo sapiens	alkylglycerone phosphate synthase(AGPS)
TSPYL5	85453	Homo sapiens	TSPY like 5(TSPYL5)
DIXDC1	85458	Homo sapiens	DIX domain containing 1(DIXDC1)
BHLHE40	8553	Homo sapiens	basic helix-loop-helix family member e40(BHLHE40)
DENR	8562	Homo sapiens	density regulated re-initiation and release factor(DENR)
MKNK1	8569	Homo sapiens	MAPK interacting serine/threonine kinase 1(MKNK1)
ACTL6A	86	Homo sapiens	actin like 6A(ACTL6A)
RUNX3	864	Homo sapiens	RUNX family transcription factor 3(RUNX3)
PEA15	8682	Homo sapiens	proliferation and apoptosis adaptor protein 15(PEA15)
TRADD	8717	Homo sapiens	TNFRSF1A associated via death domain(TRADD)
MBTPS1	8720	Homo sapiens	membrane bound transcription factor peptidase, site 1(MBTPS1)
TNFSF12	8742	Homo sapiens	TNF superfamily member 12(TNFSF12)
ADAM23	8745	Homo sapiens	ADAM metallopeptidase domain 23(ADAM23)
CD164	8763	Homo sapiens	CD164 molecule(CD164)
TNFRSF11A	8792	Homo sapiens	TNF receptor superfamily member 11a(TNFRSF11A)
TNFRSF10D	8793	Homo sapiens	TNF receptor superfamily member 10d(TNFRSF10D)
TNFRSF10A	8797	Homo sapiens	TNF receptor superfamily member 10a(TNFRSF10A)
TRIM24	8805	Homo sapiens	tripartite motif containing 24(TRIM24)
NRP2	8828	Homo sapiens	neuropilin 2(NRP2)
NR1I2	8856	Homo sapiens	nuclear receptor subfamily 1 group I member 2(NR1I2)
IER3	8870	Homo sapiens	immediate early response 3(IER3)
ARHGEF7	8874	Homo sapiens	Rho guanine nucleotide exchange factor 7(ARHGEF7)
CCNB1	891	Homo sapiens	cyclin B1(CCNB1)
MBD2	8932	Homo sapiens	methyl-CpG binding domain protein 2(MBD2)
CCNG2	901	Homo sapiens	cyclin G2(CCNG2)
CCNH	902	Homo sapiens	cyclin H(CCNH)
PKD2L1	9033	Homo sapiens	polycystin 2 like 1, transient receptor potential cation channel(PKD2L1)
SEMA5A	9037	Homo sapiens	semaphorin 5A(SEMA5A)
SLC7A7	9056	Homo sapiens	solute carrier family 7 member 7(SLC7A7)
DIRAS3	9077	Homo sapiens	DIRAS family GTPase 3(DIRAS3)
IL33	90865	Homo sapiens	interleukin 33(IL33)
CREB3L1	90993	Homo sapiens	cAMP responsive element binding protein 3 like 1(CREB3L1)
NMI	9111	Homo sapiens	N-myc and STAT interactor(NMI)
LATS1	9113	Homo sapiens	large tumor suppressor kinase 1(LATS1)
INA	9118	Homo sapiens	internexin neuronal intermediate filament protein alpha(INA)
AIFM1	9131	Homo sapiens	apoptosis inducing factor mitochondria associated 1(AIFM1)
CD2	914	Homo sapiens	CD2 molecule(CD2)
ATP23	91419	Homo sapiens	ATP23 metallopeptidase and ATP synthase assembly factor homolog(ATP23)
LPAR2	9170	Homo sapiens	lysophosphatidic acid receptor 2(LPAR2)
MTA2	9219	Homo sapiens	metastasis associated 1 family member 2(MTA2)
PIWIL1	9271	Homo sapiens	piwi like RNA-mediated gene silencing 1(PIWIL1)
ADGRG1	9289	Homo sapiens	adhesion G protein-coupled receptor G1(ADGRG1)
SLC9A3R1	9368	Homo sapiens	NHERF family PDZ scaffold protein 1(NHERF1)
CD86	942	Homo sapiens	CD86 molecule(CD86)
NTN1	9423	Homo sapiens	netrin 1(NTN1)
FOXQ1	94234	Homo sapiens	forkhead box Q1(FOXQ1)
TP53INP1	94241	Homo sapiens	tumor protein p53 inducible nuclear protein 1(TP53INP1)
TMEM59	9528	Homo sapiens	transmembrane protein 59(TMEM59)
PTGES	9536	Homo sapiens	prostaglandin E synthase(PTGES)
CXCL14	9547	Homo sapiens	C-X-C motif chemokine ligand 14(CXCL14)
CD40	958	Homo sapiens	CD40 molecule(CD40)
CD40LG	959	Homo sapiens	CD40 ligand(CD40LG)
ADGRE5	976	Homo sapiens	adhesion G protein-coupled receptor E5(ADGRE5)
PIEZO1	9780	Homo sapiens	piezo type mechanosensitive ion channel component 1 (Er blood group)(PIEZO1)
KEAP1	9817	Homo sapiens	kelch like ECH associated protein 1(KEAP1)
ELMO1	9844	Homo sapiens	engulfment and cell motility 1(ELMO1)
SV2A	9900	Homo sapiens	synaptic vesicle glycoprotein 2A(SV2A)
CDC20	991	Homo sapiens	cell division cycle 20(CDC20)
KIF14	9928	Homo sapiens	kinesin family member 14(KIF14)
CDC25C	995	Homo sapiens	cell division cycle 25C(CDC25C)
MVP	9961	Homo sapiens	major vault protein(MVP)
SCO2	9997	Homo sapiens	synthesis of cytochrome C oxidase 2(SCO2)
ADA	100	Homo sapiens	adenosine deaminase(ADA)
ZBTB33	10009	Homo sapiens	zinc finger and BTB domain containing 33(ZBTB33)
MIR300	100126297	Homo sapiens	microRNA 300(MIR300)
MIR744	100126313	Homo sapiens	microRNA 744(MIR744)
MIR873	100126316	Homo sapiens	microRNA 873(MIR873)
MIR301B	100126318	Homo sapiens	microRNA 301b(MIR301B)
MIR708	100126333	Homo sapiens	microRNA 708(MIR708)
MIR543	100126335	Homo sapiens	microRNA 543(MIR543)
MIR760	100126348	Homo sapiens	microRNA 760(MIR760)
EGOT	100126791	Homo sapiens	eosinophil granule ontogeny transcript(EGOT)
FAM83H-AS1	642574	Homo sapiens	IQ motif and ankyrin repeat containing 1
C20orf181	100128998	Homo sapiens	chromosome 20 putative open reading frame 181(C20orf181)
MATN1-AS1	100129196	Homo sapiens	MATN1 antisense RNA 1(MATN1-AS1)
UBE2CP3	100129983	Homo sapiens	ubiquitin conjugating enzyme E2 C pseudogene 3(UBE2CP3)
AGAP2-AS1	100130776	Homo sapiens	AGAP2 antisense RNA 1(AGAP2-AS1)
RAB6C-AS1	100131320	Homo sapiens	RAB6C antisense RNA 1(RAB6C-AS1)
HOXA-AS3	100133311	Homo sapiens	HOXA cluster antisense RNA 3(HOXA-AS3)
MIR1224	100187716	Homo sapiens	microRNA 1224(MIR1224)
MFT2	100188881	Homo sapiens	Trichoepithelioma, multiple familial, 2(MFT2)
TPT1-AS1	100190939	Homo sapiens	TPT1 antisense RNA 1(TPT1-AS1)
CDH4	1002	Homo sapiens	cadherin 4(CDH4)
PCED1B-AS1	100233209	Homo sapiens	PCED1B antisense RNA 1(PCED1B-AS1)
CASC11	100270680	Homo sapiens	cancer susceptibility 11(CASC11)
TMEM238L	100289255	Homo sapiens	transmembrane protein 238 like(TMEM238L)
CDH5	1003	Homo sapiens	cadherin 5(CDH5)
MIR1468	100302115	Homo sapiens	microRNA 1468(MIR1468)
MIR1265	100302116	Homo sapiens	microRNA 1265(MIR1265)
MIR1287	100302133	Homo sapiens	microRNA 1287(MIR1287)
MIR1249	100302149	Homo sapiens	microRNA 1249(MIR1249)
MIR1205	100302161	Homo sapiens	microRNA 1205(MIR1205)
MIR1825	100302183	Homo sapiens	microRNA 1825(MIR1825)
MIR1271	100302203	Homo sapiens	microRNA 1271(MIR1271)
MIR1202	100302259	Homo sapiens	microRNA 1202(MIR1202)
MIR1290	100302276	Homo sapiens	microRNA 1290(MIR1290)
FTX	100302692	Homo sapiens	FTX transcript, XIST regulator(FTX)
MIR2276	100313842	Homo sapiens	microRNA 2276(MIR2276)
CHAF1A	10036	Homo sapiens	chromatin assembly factor 1 subunit A(CHAF1A)
MIR3148	100422876	Homo sapiens	microRNA 3148(MIR3148)
MIR4295	100422909	Homo sapiens	microRNA 4295(MIR4295)
MIR3175	100422995	Homo sapiens	microRNA 3175(MIR3175)
MIR4262	100422996	Homo sapiens	microRNA 4262(MIR4262)
LINC00673	100499467	Homo sapiens	long intergenic non-protein coding RNA 673(LINC00673)
MIR3908	100500909	Homo sapiens	microRNA 3908(MIR3908)
CARD8-AS1	100505812	Homo sapiens	CARD8 antisense RNA 1(CARD8-AS1)
MAGI2-AS3	100505881	Homo sapiens	MAGI2 antisense RNA 3(MAGI2-AS3)
LINC00645	100505967	Homo sapiens	long intergenic non-protein coding RNA 645(LINC00645)
LUCAT1	100505994	Homo sapiens	lung cancer associated transcript 1(LUCAT1)
LINC01503	100506119	Homo sapiens	long intergenic non-protein coding RNA 1503(LINC01503)
MIR210HG	100506211	Homo sapiens	MIR210 host gene(MIR210HG)
LINC01426	100506385	Homo sapiens	long intergenic non-protein coding RNA 1426(LINC01426)
CBR3-AS1	100506428	Homo sapiens	CBR3 antisense RNA 1(CBR3-AS1)
PXN-AS1	100506649	Homo sapiens	PXN antisense RNA 1(PXN-AS1)
HOXD-AS2	100506783	Homo sapiens	HOXD cluster antisense RNA 2(HOXD-AS2)
PWAR6	100506965	Homo sapiens	Prader Willi/Angelman region RNA 6(PWAR6)
TUNAR	100507043	Homo sapiens	TCL1 upstream neural differentiation-associated RNA(TUNAR)
MELTF-AS1	100507057	Homo sapiens	MELTF antisense RNA 1(MELTF-AS1)
ADAMTS9-AS2	100507098	Homo sapiens	ADAMTS9 antisense RNA 2(ADAMTS9-AS2)
PSMB8-AS1	100507463	Homo sapiens	PSMB8 antisense RNA 1 (head to head)(PSMB8-AS1)
LOC100507703	100507703	Homo sapiens	HLA class I histocompatibility antigen, A-69 alpha chain-like
RBM14-RBM4	100526737	Homo sapiens	RBM14-RBM4 readthrough(RBM14-RBM4)
BCL2L2-PABPN1	100529063	Homo sapiens	BCL2L2-PABPN1 readthrough(BCL2L2-PABPN1)
RAB4B-EGLN2	100529264	Homo sapiens	RAB4B-EGLN2 readthrough (NMD candidate)(RAB4B-EGLN2)
SAE1	10055	Homo sapiens	SUMO1 activating enzyme subunit 1(SAE1)
ABCC5	10057	Homo sapiens	ATP binding cassette subfamily C member 5(ABCC5)
DNM1L	10059	Homo sapiens	dynamin 1 like(DNM1L)
MIR4731	100616125	Homo sapiens	microRNA 4731(MIR4731)
MIR499B	100616134	Homo sapiens	microRNA 499b(MIR499B)
MIR4500	100616182	Homo sapiens	microRNA 4500(MIR4500)
MIR1587	100616251	Homo sapiens	microRNA 1587(MIR1587)
MIR4493	100616319	Homo sapiens	microRNA 4493(MIR4493)
MIR4775	100616361	Homo sapiens	microRNA 4775(MIR4775)
MIR4518	100616405	Homo sapiens	microRNA 4518(MIR4518)
ERVK-20	100616444	Homo sapiens	endogenous retrovirus group K member 20(ERVK-20)
MIR4725	100616449	Homo sapiens	microRNA 4725(MIR4725)
LINC01023	100652853	Homo sapiens	long intergenic non-protein coding RNA 1023(LINC01023)
PCAT1	100750225	Homo sapiens	prostate cancer associated transcript 1(PCAT1)
MIR5582	100847020	Homo sapiens	microRNA 5582(MIR5582)
HOXA10-AS	100874323	Homo sapiens	HOXA10 antisense RNA(HOXA10-AS)
HOXC-AS2	100874364	Homo sapiens	HOXC cluster antisense RNA 2(HOXC-AS2)
HOXC13-AS	100874366	Homo sapiens	HOXC13 antisense RNA(HOXC13-AS)
LINC-ROR	100885779	Homo sapiens	long intergenic non-protein coding RNA, regulator of reprogramming(LINC-ROR)
CDH11	1009	Homo sapiens	cadherin 11(CDH11)
FOXD3-AS1	100996301	Homo sapiens	FOXD3 antisense RNA 1(FOXD3-AS1)
PPIF	10105	Homo sapiens	peptidylprolyl isomerase F(PPIF)
RAD50	10111	Homo sapiens	RAD50 double strand break repair protein(RAD50)
LSINCT5	101234261	Homo sapiens	long stress-induced non-coding transcript 5(LSINCT5)
ARL4A	10124	Homo sapiens	ADP ribosylation factor like GTPase 4A(ARL4A)
OPTN	10133	Homo sapiens	optineurin(OPTN)
BCAP31	10134	Homo sapiens	B cell receptor associated protein 31(BCAP31)
CEBPZ	10153	Homo sapiens	CCAAT enhancer binding protein zeta(CEBPZ)
ATP6AP2	10159	Homo sapiens	ATPase H+ transporting accessory protein 2(ATP6AP2)
CDH18	1016	Homo sapiens	cadherin 18(CDH18)
WASF2	10163	Homo sapiens	WASP family member 2(WASF2)
CASC9	101805492	Homo sapiens	cancer susceptibility 9(CASC9)
TNK2	10188	Homo sapiens	tyrosine kinase non receptor 2(TNK2)
LINC01494	101928537	Homo sapiens	long intergenic non-protein coding RNA 1494(LINC01494)
TRPM2-AS	101928607	Homo sapiens	TRPM2 antisense RNA(TRPM2-AS)
LINC01198	101929344	Homo sapiens	long intergenic non-protein coding RNA 1198(LINC01198)
LNCNEF	101929685	Homo sapiens	lncRNA neighboring enhancer of FOXA2(LNCNEF)
ADAM10	102	Homo sapiens	ADAM metallopeptidase domain 10(ADAM10)
CDK5	1020	Homo sapiens	cyclin dependent kinase 5(CDK5)
TRIB1	10221	Homo sapiens	tribbles pseudokinase 1(TRIB1)
CDK8	1024	Homo sapiens	cyclin dependent kinase 8(CDK8)
MIR6165	102465141	Homo sapiens	microRNA 6165(MIR6165)
MIR6743	102465445	Homo sapiens	microRNA 6743(MIR6743)
MIR6852	102465513	Homo sapiens	microRNA 6852(MIR6852)
MIR6807	102465976	Homo sapiens	microRNA 6807(MIR6807)
SPRY1	10252	Homo sapiens	sprouty RTK signaling antagonist 1(SPRY1)
ABCC4	10257	Homo sapiens	ATP binding cassette subfamily C member 4 (PEL blood group)(ABCC4)
CDK2AP2	10263	Homo sapiens	cyclin dependent kinase 2 associated protein 2(CDK2AP2)
GATD3B	102724023	Homo sapiens	glutamine amidotransferase class 1 domain containing 3B(LOC102724023)
LINC01857	102724714	Homo sapiens	long intergenic non-protein coding RNA 1857(LINC01857)
TP53COR1	102800311	Homo sapiens	tumor protein p53 pathway corepressor 1(TP53COR1)
APC2	10297	Homo sapiens	APC regulator of WNT signaling pathway 2(APC2)
ADAR	103	Homo sapiens	adenosine deaminase RNA specific(ADAR)
DLEU1	10301	Homo sapiens	deleted in lymphocytic leukemia 1(DLEU1)
CCNO	10309	Homo sapiens	cyclin O(CCNO)
CDKN2D	1032	Homo sapiens	cyclin dependent kinase inhibitor 2D(CDKN2D)
CDKN3	1033	Homo sapiens	cyclin dependent kinase inhibitor 3(CDKN3)
HMG20B	10362	Homo sapiens	high mobility group 20B(HMG20B)
KLF2	10365	Homo sapiens	KLF transcription factor 2(KLF2)
CCND2-AS1	103752584	Homo sapiens	CCND2 antisense RNA 1(CCND2-AS1)
IRF9	10379	Homo sapiens	interferon regulatory factor 9(IRF9)
TUBB3	10381	Homo sapiens	tubulin beta 3 class III(TUBB3)
PIAS3	10401	Homo sapiens	protein inhibitor of activated STAT 3(PIAS3)
CPQ	10404	Homo sapiens	carboxypeptidase Q(CPQ)
RBM14	10432	Homo sapiens	RNA binding motif protein 14(RBM14)
IFI30	10437	Homo sapiens	IFI30 lysosomal thiol reductase(IFI30)
C1D	10438	Homo sapiens	C1D nuclear receptor corepressor(C1D)
SNHG14	104472715	Homo sapiens	small nucleolar RNA host gene 14(SNHG14)
CDX2	1045	Homo sapiens	caudal type homeobox 2(CDX2)
HAX1	10456	Homo sapiens	HCLS1 associated protein X-1(HAX1)
GPNMB	10457	Homo sapiens	glycoprotein nmb(GPNMB)
MAD2L2	10459	Homo sapiens	mitotic arrest deficient 2 like 2(MAD2L2)
MERTK	10461	Homo sapiens	MER proto-oncogene, tyrosine kinase(MERTK)
SLC30A9	10463	Homo sapiens	solute carrier family 30 member 9(SLC30A9)
HOXB13	10481	Homo sapiens	homeobox B13(HOXB13)
LINC02210-CRHR1	104909134	Homo sapiens	LINC02210-CRHR1 readthrough(LINC02210-CRHR1)
VAT1	10493	Homo sapiens	vesicle amine transport 1(VAT1)
STK25	10494	Homo sapiens	serine/threonine kinase 25(STK25)
ADARB2	105	Homo sapiens	adenosine deaminase RNA specific B2 (inactive)(ADARB2)
CEBPA	1050	Homo sapiens	CCAAT enhancer binding protein alpha(CEBPA)
SEMA4B	10509	Homo sapiens	semaphorin 4B(SEMA4B)
CEBPD	1052	Homo sapiens	CCAAT enhancer binding protein delta(CEBPD)
RNASEH2A	10535	Homo sapiens	ribonuclease H2 subunit A(RNASEH2A)
HTATIP2	10553	Homo sapiens	HIV-1 Tat interactive protein 2(HTATIP2)
SPTLC1	10558	Homo sapiens	serine palmitoyltransferase long chain base subunit 1(SPTLC1)
SLC35A1	10559	Homo sapiens	solute carrier family 35 member A1(SLC35A1)
SLC34A2	10568	Homo sapiens	solute carrier family 34 member 2(SLC34A2)
MRPL28	10573	Homo sapiens	mitochondrial ribosomal protein L28(MRPL28)
CCT4	10575	Homo sapiens	chaperonin containing TCP1 subunit 4(CCT4)
SMC2	10592	Homo sapiens	structural maintenance of chromosomes 2(SMC2)
PDLIM5	10611	Homo sapiens	PDZ and LIM domain 5(PDLIM5)
FOXD1-AS1	106144539	Homo sapiens	FOXD1 antisense RNA 1(FOXD1-AS1)
TXNIP	10628	Homo sapiens	thioredoxin interacting protein(TXNIP)
RAD51AP1	10635	Homo sapiens	RAD51 associated protein 1(RAD51AP1)
NPRL2	10641	Homo sapiens	NPR2 like, GATOR1 complex subunit(NPRL2)
IGF2BP2	10644	Homo sapiens	insulin like growth factor 2 mRNA binding protein 2(IGF2BP2)
CST12P	106478911	Homo sapiens	cystatin 12, pseudogene(CST12P)
MDC1-AS1	106478956	Homo sapiens	MDC1 antisense RNA 1(MDC1-AS1)
CELF1	10658	Homo sapiens	CUGBP Elav-like family member 1(CELF1)
CELF2	10659	Homo sapiens	CUGBP Elav-like family member 2(CELF2)
EBP	10682	Homo sapiens	EBP cholestenol delta-isomerase(EBP)
CCT8	10694	Homo sapiens	chaperonin containing TCP1 subunit 8(CCT8)
MIR3142HG	107075116	Homo sapiens	MIR3142 host gene(MIR3142HG)
USP39	10713	Homo sapiens	ubiquitin specific peptidase 39(USP39)
CERS1	10715	Homo sapiens	ceramide synthase 1(CERS1)
NFAT5	10725	Homo sapiens	nuclear factor of activated T cells 5(NFAT5)
TCFL5	10732	Homo sapiens	transcription factor like 5(TCFL5)
PLK4	10733	Homo sapiens	polo like kinase 4(PLK4)
CHL1	10752	Homo sapiens	cell adhesion molecule L1 like(CHL1)
GIPC1	10755	Homo sapiens	GIPC PDZ domain containing family member 1(GIPC1)
TRAF3IP2	10758	Homo sapiens	TRAF3 interacting protein 2(TRAF3IP2)
H3P14	107986209	Homo sapiens	H3 histone pseudogene 14(H3P14)
ADCY2	108	Homo sapiens	adenylate cyclase 2(ADCY2)
CNE-2	108353832	Homo sapiens	CNE-2 enhancer upstream of SHOX(CNE-2)
PGRMC1	10857	Homo sapiens	progesterone receptor membrane component 1(PGRMC1)
RAB10	10890	Homo sapiens	RAB10, member RAS oncogene family(RAB10)
MALT1	10892	Homo sapiens	MALT1 paracaspase(MALT1)
BRD8	10902	Homo sapiens	bromodomain containing 8(BRD8)
STIP1	10963	Homo sapiens	stress induced phosphoprotein 1(STIP1)
CKAP4	10970	Homo sapiens	cytoskeleton associated protein 4(CKAP4)
PSMD6-AS1	109729140	Homo sapiens	PSMD6 antisense RNA 1(PSMD6-AS1)
KCNQ1OT1	10984	Homo sapiens	KCNQ1 opposite strand/antisense transcript 1(KCNQ1OT1)
COPS5	10987	Homo sapiens	COP9 signalosome subunit 5(COPS5)
METAP2	10988	Homo sapiens	methionyl aminopeptidase 2(METAP2)
SLC38A3	10991	Homo sapiens	solute carrier family 38 member 3(SLC38A3)
SLC27A2	11001	Homo sapiens	solute carrier family 27 member 2(SLC27A2)
KIF2C	11004	Homo sapiens	kinesin family member 2C(KIF2C)
DSTN	11034	Homo sapiens	destrin, actin depolymerizing factor(DSTN)
TENT4A	11044	Homo sapiens	terminal nucleotidyltransferase 4A(TENT4A)
CHD1	1105	Homo sapiens	chromodomain helicase DNA binding protein 1(CHD1)
WWP1	11059	Homo sapiens	WW domain containing E3 ubiquitin protein ligase 1(WWP1)
WWP2	11060	Homo sapiens	WW domain containing E3 ubiquitin protein ligase 2(WWP2)
RAPGEF4	11069	Homo sapiens	Rap guanine nucleotide exchange factor 4(RAPGEF4)
TPPP	11076	Homo sapiens	tubulin polymerization promoting protein(TPPP)
TRIOBP	11078	Homo sapiens	TRIO and F-actin binding protein(TRIOBP)
CHD4	1108	Homo sapiens	chromodomain helicase DNA binding protein 4(CHD4)
MNS16A	110806265	Homo sapiens	MNS16A minisatellite promoter(MNS16A)
ESM1	11082	Homo sapiens	endothelial cell specific molecule 1(ESM1)
ADAMTS8	11095	Homo sapiens	ADAM metallopeptidase with thrombospondin type 1 motif 8(ADAMTS8)
ADAMTS5	11096	Homo sapiens	ADAM metallopeptidase with thrombospondin type 1 motif 5(ADAMTS5)
RPP14	11102	Homo sapiens	ribonuclease P/MRP subunit p14(RPP14)
CHEK1	1111	Homo sapiens	checkpoint kinase 1(CHEK1)
PTPRT	11122	Homo sapiens	protein tyrosine phosphatase receptor type T(PTPRT)
HHLA2	11148	Homo sapiens	HHLA2 member of B7 family(HHLA2)
SOX21	11166	Homo sapiens	SRY-box transcription factor 21(SOX21)
FSTL1	11167	Homo sapiens	follistatin like 1(FSTL1)
CHKA	1119	Homo sapiens	choline kinase alpha(CHKA)
PTENP1	11191	Homo sapiens	phosphatase and tensin homolog pseudogene 1(PTENP1)
EGLN2	112398	Homo sapiens	egl-9 family hypoxia inducible factor 2(EGLN2)
TP53TG1	11257	Homo sapiens	TP53 target 1(TP53TG1)
TREX1	11277	Homo sapiens	three prime repair exonuclease 1(TREX1)
SLC46A1	113235	Homo sapiens	solute carrier family 46 member 1(SLC46A1)
VSIG4	11326	Homo sapiens	V-set and immunoglobulin domain containing 4(VSIG4)
SLC52A3	113278	Homo sapiens	solute carrier family 52 member 3(SLC52A3)
ACOT7	11332	Homo sapiens	acyl-CoA thioesterase 7(ACOT7)
PDAP1	11333	Homo sapiens	PDGFA associated protein 1(PDAP1)
TUSC2	11334	Homo sapiens	tumor suppressor 2, mitochondrial calcium regulator(TUSC2)
OIP5	11339	Homo sapiens	Opa interacting protein 5(OIP5)
FAM83F	113828	Homo sapiens	family with sequence similarity 83 member F(FAM83F)
ADCY8	114	Homo sapiens	adenylate cyclase 8(ADCY8)
LNCRNA-ATB	114004396	Homo sapiens	lncRNA activated by TGF-beta(LNCRNA-ATB)
LINC00313	114038	Homo sapiens	long intergenic non-protein coding RNA 313(LINC00313)
MCM3AP-AS1	114044	Homo sapiens	MCM3AP antisense RNA 1(MCM3AP-AS1)
LACTB	114294	Homo sapiens	lactamase beta(LACTB)
CYGB	114757	Homo sapiens	cytoglobin(CYGB)
ATG4A	115201	Homo sapiens	autophagy related 4A cysteine peptidase(ATG4A)
RAB42	115273	Homo sapiens	RAB42, member RAS oncogene family(RAB42)
CISH	1154	Homo sapiens	cytokine inducible SH2 containing protein(CISH)
UHRF2	115426	Homo sapiens	ubiquitin like with PHD and ring finger domains 2(UHRF2)
H3P9	115482684	Homo sapiens	H3 histone pseudogene 9(H3P9)
H3P8	115482693	Homo sapiens	H3 histone pseudogene 8(H3P8)
H3P24	115482697	Homo sapiens	H3 histone pseudogene 24(H3P24)
H3P29	115482721	Homo sapiens	H3 histone pseudogene 29(H3P29)
KIR3DL3	115653	Homo sapiens	killer cell immunoglobulin like receptor, three Ig domains and long cytoplasmic tail 3(KIR3DL3)
ADCYAP1	116	Homo sapiens	adenylate cyclase activating polypeptide 1(ADCYAP1)
IL22RA2	116379	Homo sapiens	interleukin 22 receptor subunit alpha 2(IL22RA2)
LRG1	116844	Homo sapiens	leucine rich alpha-2-glycoprotein 1(LRG1)
AGAP2	116986	Homo sapiens	ArfGAP with GTPase domain, ankyrin repeat and PH domain 2(AGAP2)
THEM4	117145	Homo sapiens	thioesterase superfamily member 4(THEM4)
CLC	1178	Homo sapiens	Charcot-Leyden crystal galectin(CLC)
CLCN4	1183	Homo sapiens	chloride voltage-gated channel 4(CLCN4)
ANTXR2	118429	Homo sapiens	ANTXR cell adhesion molecule 2(ANTXR2)
PRAP1	118471	Homo sapiens	proline rich acidic protein 1(PRAP1)
CLCN7	1186	Homo sapiens	chloride voltage-gated channel 7(CLCN7)
CLIC1	1192	Homo sapiens	chloride intracellular channel 1(CLIC1)
CLK1	1195	Homo sapiens	CDC like kinase 1(CLK1)
IKBIP	121457	Homo sapiens	IKBKB interacting protein(IKBIP)
H4-16	121504	Homo sapiens	H4 histone 16(H4C16)
LGMNP1	122199	Homo sapiens	legumain pseudogene 1(LGMNP1)
JDP2	122953	Homo sapiens	Jun dimerization protein 2(JDP2)
CCR7	1236	Homo sapiens	C-C motif chemokine receptor 7(CCR7)
CNTF	1270	Homo sapiens	ciliary neurotrophic factor(CNTF)
CNTN1	1272	Homo sapiens	contactin 1(CNTN1)
COL4A1	1282	Homo sapiens	collagen type IV alpha 1 chain(COL4A1)
TSACC	128229	Homo sapiens	TSSK6 activating cochaperone(TSACC)
CMPK2	129607	Homo sapiens	cytidine/uridine monophosphate kinase 2(CMPK2)
COL9A1	1297	Homo sapiens	collagen type IX alpha 1 chain(COL9A1)
TMEM18	129787	Homo sapiens	transmembrane protein 18(TMEM18)
COL9A2	1298	Homo sapiens	collagen type IX alpha 2 chain(COL9A2)
COL9A3	1299	Homo sapiens	collagen type IX alpha 3 chain(COL9A3)
FAM168B	130074	Homo sapiens	family with sequence similarity 168 member B(FAM168B)
COMP	1311	Homo sapiens	cartilage oligomeric matrix protein(COMP)
ADK	132	Homo sapiens	adenosine kinase(ADK)
ZFP42	132625	Homo sapiens	ZFP42 zinc finger protein(ZFP42)
COX4I1	1327	Homo sapiens	cytochrome c oxidase subunit 4I1(COX4I1)
COX5B	1329	Homo sapiens	cytochrome c oxidase subunit 5B(COX5B)
ADORA1	134	Homo sapiens	adenosine A1 receptor(ADORA1)
COX7A2	1347	Homo sapiens	cytochrome c oxidase subunit 7A2(COX7A2)
ADORA2A	135	Homo sapiens	adenosine A2a receptor(ADORA2A)
VPS37A	137492	Homo sapiens	VPS37A subunit of ESCRT-I(VPS37A)
TMEM71	137835	Homo sapiens	transmembrane protein 71(TMEM71)
ATF2	1386	Homo sapiens	activating transcription factor 2(ATF2)
PASD1	139135	Homo sapiens	PAS domain containing repressor 1(PASD1)
CRH	1392	Homo sapiens	corticotropin releasing hormone(CRH)
CRHR1	1394	Homo sapiens	corticotropin releasing hormone receptor 1(CRHR1)
UPRT	139596	Homo sapiens	uracil phosphoribosyltransferase homolog(UPRT)
GAB3	139716	Homo sapiens	GRB2 associated binding protein 3(GAB3)
CRMP1	1400	Homo sapiens	collapsin response mediator protein 1(CRMP1)
S100A16	140576	Homo sapiens	S100 calcium binding protein A16(S100A16)
ZBTB46	140685	Homo sapiens	zinc finger and BTB domain containing 46(ZBTB46)
CRY1	1407	Homo sapiens	cryptochrome circadian regulator 1(CRY1)
DYNLL2	140735	Homo sapiens	dynein light chain LC8-type 2(DYNLL2)
CRY2	1408	Homo sapiens	cryptochrome circadian regulator 2(CRY2)
MIB2	142678	Homo sapiens	MIB E3 ubiquitin protein ligase 2(MIB2)
OR2AG1	144125	Homo sapiens	olfactory receptor family 2 subfamily AG member 1(OR2AG1)
E2F7	144455	Homo sapiens	E2F transcription factor 7(E2F7)
CEP128	145508	Homo sapiens	centrosomal protein 128(CEP128)
LINC00052	145978	Homo sapiens	long intergenic non-protein coding RNA 52(LINC00052)
TTBK2	146057	Homo sapiens	tau tubulin kinase 2(TTBK2)
CSPG4	1464	Homo sapiens	chondroitin sulfate proteoglycan 4(CSPG4)
CST3	1471	Homo sapiens	cystatin C(CST3)
LINC00526	147525	Homo sapiens	long intergenic non-protein coding RNA 526(LINC00526)
DIRAS1	148252	Homo sapiens	DIRAS family GTPase 1(DIRAS1)
CTBP2	1488	Homo sapiens	C-terminal binding protein 2(CTBP2)
CTNND1	1500	Homo sapiens	catenin delta 1(CTNND1)
CTNND2	1501	Homo sapiens	catenin delta 2(CTNND2)
CTSK	1513	Homo sapiens	cathepsin K(CTSK)
RMDN2	151393	Homo sapiens	regulator of microtubule dynamics 2(RMDN2)
DTX3L	151636	Homo sapiens	deltex E3 ubiquitin ligase 3L(DTX3L)
PAQR3	152559	Homo sapiens	progestin and adipoQ receptor family member 3(PAQR3)
TMEM167A	153339	Homo sapiens	transmembrane protein 167A(TMEM167A)
CYC1	1537	Homo sapiens	cytochrome c1(CYC1)
CYLD	1540	Homo sapiens	CYLD lysine 63 deubiquitinase(CYLD)
CYP1B1	1545	Homo sapiens	cytochrome P450 family 1 subfamily B member 1(CYP1B1)
LINC00689	154822	Homo sapiens	long intergenic non-protein coding RNA 689(LINC00689)
CYP2C9	1559	Homo sapiens	cytochrome P450 family 2 subfamily C member 9(CYP2C9)
CYP2D6	1565	Homo sapiens	cytochrome P450 family 2 subfamily D member 6(CYP2D6)
CYP2E1	1571	Homo sapiens	cytochrome P450 family 2 subfamily E member 1(CYP2E1)
CYP2J2	1573	Homo sapiens	cytochrome P450 family 2 subfamily J member 2(CYP2J2)
PEBP4	157310	Homo sapiens	phosphatidylethanolamine binding protein 4(PEBP4)
ADSL	158	Homo sapiens	adenylosuccinate lyase(ADSL)
CYP4B1	1580	Homo sapiens	cytochrome P450 family 4 subfamily B member 1(CYP4B1)
FMR1NB	158521	Homo sapiens	FMR1 neighbor(FMR1NB)
CYP27B1	1594	Homo sapiens	cytochrome P450 family 27 subfamily B member 1(CYP27B1)
AP2A1	160	Homo sapiens	adaptor related protein complex 2 subunit alpha 1(AP2A1)
DAG1	1605	Homo sapiens	dystroglycan 1(DAG1)
SLC5A8	160728	Homo sapiens	solute carrier family 5 member 8(SLC5A8)
DAO	1610	Homo sapiens	D-amino acid oxidase(DAO)
DAXX	1616	Homo sapiens	death domain associated protein(DAXX)
SLFN5	162394	Homo sapiens	schlafen family member 5(SLFN5)
DBN1	1627	Homo sapiens	drebrin 1(DBN1)
DBP	1628	Homo sapiens	D-box binding PAR bZIP transcription factor(DBP)
ZNF296	162979	Homo sapiens	zinc finger protein 296(ZNF296)
DCC	1630	Homo sapiens	DCC netrin 1 receptor(DCC)
LGI4	163175	Homo sapiens	leucine rich repeat LGI family member 4(LGI4)
DCK	1633	Homo sapiens	deoxycytidine kinase(DCK)
CITED4	163732	Homo sapiens	Cbp/p300 interacting transactivator with Glu/Asp rich carboxy-terminal domain 4(CITED4)
PAQR7	164091	Homo sapiens	progestin and adipoQ receptor family member 7(PAQR7)
GADD45A	1647	Homo sapiens	growth arrest and DNA damage inducible alpha(GADD45A)
DDIT3	1649	Homo sapiens	DNA damage inducible transcript 3(DDIT3)
DDX6	1656	Homo sapiens	DEAD-box helicase 6(DDX6)
DHX15	1665	Homo sapiens	DEAH-box helicase 15(DHX15)
SGMS2	166929	Homo sapiens	sphingomyelin synthase 2(SGMS2)
DES	1674	Homo sapiens	desmin(DES)
DACT2	168002	Homo sapiens	dishevelled binding antagonist of beta catenin 2(DACT2)
AAVS1	17	Homo sapiens	adeno-associated virus integration site 1(AAVS1)
NQO1	1728	Homo sapiens	NAD(P)H quinone dehydrogenase 1(NQO1)
DIAPH1	1729	Homo sapiens	diaphanous related formin 1(DIAPH1)
DKC1	1736	Homo sapiens	dyskerin pseudouridine synthase 1(DKC1)
DNM1	1759	Homo sapiens	dynamin 1(DNM1)
AGER	177	Homo sapiens	advanced glycosylation end-product specific receptor(AGER)
DNM2	1785	Homo sapiens	dynamin 2(DNM2)
DNMT3B	1789	Homo sapiens	DNA methyltransferase 3 beta(DNMT3B)
DPEP1	1800	Homo sapiens	dipeptidase 1(DPEP1)
SLC26A3	1811	Homo sapiens	solute carrier family 26 member 3(SLC26A3)
DRD5	1816	Homo sapiens	dopamine receptor D5(DRD5)
RCAN1	1827	Homo sapiens	regulator of calcineurin 1(RCAN1)
DSPP	1834	Homo sapiens	dentin sialophosphoprotein(DSPP)
HBEGF	1839	Homo sapiens	heparin binding EGF like growth factor(HBEGF)
DVL1	1855	Homo sapiens	dishevelled segment polarity protein 1(DVL1)
DYRK1A	1859	Homo sapiens	dual specificity tyrosine phosphorylation regulated kinase 1A(DYRK1A)
APLNR	187	Homo sapiens	apelin receptor(APLNR)
ABCA1	19	Homo sapiens	ATP binding cassette subfamily A member 1(ABCA1)
EDN1	1906	Homo sapiens	endothelin 1(EDN1)
EDNRB	1910	Homo sapiens	endothelin receptor type B(EDNRB)
PHC1	1911	Homo sapiens	polyhomeotic homolog 1(PHC1)
EEF1B2P2	1934	Homo sapiens	eukaryotic translation elongation factor 1 beta 2 pseudogene 2(EEF1B2P2)
EEF1G	1937	Homo sapiens	eukaryotic translation elongation factor 1 gamma(EEF1G)
EFNB3	1949	Homo sapiens	ephrin B3(EFNB3)
ANO6	196527	Homo sapiens	anoctamin 6(ANO6)
MLKL	197259	Homo sapiens	mixed lineage kinase domain like pseudokinase(MLKL)
EIF4E	1977	Homo sapiens	eukaryotic translation initiation factor 4E(EIF4E)
EIF4EBP2	1979	Homo sapiens	eukaryotic translation initiation factor 4E binding protein 2(EIF4EBP2)
AIF1	199	Homo sapiens	allograft inflammatory factor 1(AIF1)
SERPINB1	1992	Homo sapiens	serpin family B member 1(SERPINB1)
CADM4	199731	Homo sapiens	cell adhesion molecule 4(CADM4)
ELF4	2000	Homo sapiens	E74 like ETS transcription factor 4(ELF4)
ELK1	2002	Homo sapiens	ETS transcription factor ELK1(ELK1)
TET3	200424	Homo sapiens	tet methylcytosine dioxygenase 3(TET3)
ELK4	2005	Homo sapiens	ETS transcription factor ELK4(ELK4)
SLC39A11	201266	Homo sapiens	solute carrier family 39 member 11(SLC39A11)
EMP3	2014	Homo sapiens	epithelial membrane protein 3 (MAM blood group)(EMP3)
EMX2	2018	Homo sapiens	empty spiracles homeobox 2(EMX2)
EN2	2020	Homo sapiens	engrailed homeobox 2(EN2)
ENO1	2023	Homo sapiens	enolase 1(ENO1)
PAXIP1-AS1	202781	Homo sapiens	PAXIP1 divergent transcript(PAXIP1-DT)
SLC29A1	2030	Homo sapiens	solute carrier family 29 member 1 (Augustine blood group)(SLC29A1)
PRSS55	203074	Homo sapiens	serine protease 55(PRSS55)
EPHA4	2043	Homo sapiens	EPH receptor A4(EPHA4)
EPHA8	2046	Homo sapiens	EPH receptor A8(EPHA8)
EPS8	2059	Homo sapiens	EGFR pathway substrate 8, signaling adaptor(EPS8)
EREG	2069	Homo sapiens	epiregulin(EREG)
EYA4	2070	Homo sapiens	EYA transcriptional coactivator and phosphatase 4(EYA4)
ALAD	210	Homo sapiens	aminolevulinate dehydratase(ALAD)
ESRRA	2101	Homo sapiens	estrogen related receptor alpha(ESRRA)
MECOM	2122	Homo sapiens	MDS1 and EVI1 complex locus(MECOM)
EXT1	2131	Homo sapiens	exostosin glycosyltransferase 1(EXT1)
EZH1	2145	Homo sapiens	enhancer of zeste 1 polycomb repressive complex 2 subunit(EZH1)
F10	2159	Homo sapiens	coagulation factor X(F10)
ALDH1A1	216	Homo sapiens	aldehyde dehydrogenase 1 family member A1(ALDH1A1)
ACSL1	2180	Homo sapiens	acyl-CoA synthetase long chain family member 1(ACSL1)
ACSL3	2181	Homo sapiens	acyl-CoA synthetase long chain family member 3(ACSL3)
BPTF	2186	Homo sapiens	bromodomain PHD finger transcription factor(BPTF)
FAP	2191	Homo sapiens	fibroblast activation protein alpha(FAP)
CCNY	219771	Homo sapiens	cyclin Y(CCNY)
SKA1	220134	Homo sapiens	spindle and kinetochore associated complex subunit 1(SKA1)
FBP1	2203	Homo sapiens	fructose-bisphosphatase 1(FBP1)
FCER1A	2205	Homo sapiens	Fc epsilon receptor Ia(FCER1A)
FCGR1A	2209	Homo sapiens	Fc gamma receptor Ia(FCGR1A)
MARCHF8	220972	Homo sapiens	membrane associated ring-CH-type finger 8(MARCHF8)
FCGR1B	2210	Homo sapiens	Fc gamma receptor Ib, pseudogene(FCGR1BP)
FDXR	2232	Homo sapiens	ferredoxin reductase(FDXR)
FECH	2235	Homo sapiens	ferrochelatase(FECH)
FGF4	2249	Homo sapiens	fibroblast growth factor 4(FGF4)
FGF7	2252	Homo sapiens	fibroblast growth factor 7(FGF7)
FGF9	2254	Homo sapiens	fibroblast growth factor 9(FGF9)
GPC5	2262	Homo sapiens	glypican 5(GPC5)
FHL2	2274	Homo sapiens	four and a half LIM domains 2(FHL2)
FHL3	2275	Homo sapiens	four and a half LIM domains 3(FHL3)
VEGFD	2277	Homo sapiens	vascular endothelial growth factor D(VEGFD)
COPG1	22820	Homo sapiens	COPI coat complex subunit gamma 1(COPG1)
PHLDA1	22822	Homo sapiens	pleckstrin homology like domain family A member 1(PHLDA1)
CPEB3	22849	Homo sapiens	cytoplasmic polyadenylation element binding protein 3(CPEB3)
CILK1	22858	Homo sapiens	ciliogenesis associated kinase 1(CILK1)
FNDC3A	22862	Homo sapiens	fibronectin type III domain containing 3A(FNDC3A)
FKBP4	2288	Homo sapiens	FKBP prolyl isomerase 4(FKBP4)
CD93	22918	Homo sapiens	CD93 molecule(CD93)
ATF6	22926	Homo sapiens	activating transcription factor 6(ATF6)
RAB18	22931	Homo sapiens	RAB18, member RAS oncogene family(RAB18)
ELL2	22936	Homo sapiens	elongation factor for RNA polymerase II 2(ELL2)
FOXL1	2300	Homo sapiens	forkhead box L1(FOXL1)
RAB21	23011	Homo sapiens	RAB21, member RAS oncogene family(RAB21)
FOXC2	2303	Homo sapiens	forkhead box C2(FOXC2)
MYT1L	23040	Homo sapiens	myelin transcription factor 1 like(MYT1L)
PDXDC1	23042	Homo sapiens	pyridoxal dependent decarboxylase domain containing 1(PDXDC1)
FOXD2	2306	Homo sapiens	forkhead box D2(FOXD2)
ZNF423	23090	Homo sapiens	zinc finger protein 423(ZNF423)
KIF1B	23095	Homo sapiens	kinesin family member 1B(KIF1B)
IQSEC2	23096	Homo sapiens	IQ motif and Sec7 domain ArfGEF 2(IQSEC2)
AKR1B1	231	Homo sapiens	aldo-keto reductase family 1 member B(AKR1B1)
TOGARAM1	23116	Homo sapiens	TOG array regulator of axonemal microtubules 1(TOGARAM1)
FLG	2312	Homo sapiens	filaggrin(FLG)
FLNB	2317	Homo sapiens	filamin B(FLNB)
FLNC	2318	Homo sapiens	filamin C(FLNC)
LARP4B	23185	Homo sapiens	La ribonucleoprotein 4B(LARP4B)
FLOT2	2319	Homo sapiens	flotillin 2(FLOT2)
ACSBG1	23205	Homo sapiens	acyl-CoA synthetase bubblegum family member 1(ACSBG1)
JMJD6	23210	Homo sapiens	jumonji domain containing 6, arginine demethylase and lysine hydroxylase(JMJD6)
PLCB1	23236	Homo sapiens	phospholipase C beta 1(PLCB1)
ARC	23237	Homo sapiens	activity regulated cytoskeleton associated protein(ARC)
PHLPP1	23239	Homo sapiens	PH domain and leucine rich repeat protein phosphatase 1(PHLPP1)
ICOSLG	23308	Homo sapiens	inducible T cell costimulator ligand(ICOSLG)
FMOD	2331	Homo sapiens	fibromodulin(FMOD)
NEDD4L	23327	Homo sapiens	NEDD4 like E3 ubiquitin protein ligase(NEDD4L)
COTL1	23406	Homo sapiens	coactosin like F-actin binding protein 1(COTL1)
ZFPM2	23414	Homo sapiens	zinc finger protein, FOG family member 2(ZFPM2)
NOMO1	23420	Homo sapiens	NODAL modulator 1(NOMO1)
SLC44A1	23446	Homo sapiens	solute carrier family 44 member 1(SLC44A1)
TRAM1	23471	Homo sapiens	translocation associated membrane protein 1(TRAM1)
TNFRSF13B	23495	Homo sapiens	TNF receptor superfamily member 13B(TNFRSF13B)
DAAM2	23500	Homo sapiens	dishevelled associated activator of morphogenesis 2(DAAM2)
KCTD2	23510	Homo sapiens	potassium channel tetramerization domain containing 2(KCTD2)
ZNF281	23528	Homo sapiens	zinc finger protein 281(ZNF281)
PSD4	23550	Homo sapiens	pleckstrin and Sec7 domain containing 4(PSD4)
WBP2	23558	Homo sapiens	WW domain binding protein 2(WBP2)
FPGS	2356	Homo sapiens	folylpolyglutamate synthase(FPGS)
FPR2	2358	Homo sapiens	formyl peptide receptor 2(FPR2)
PATZ1	23598	Homo sapiens	POZ/BTB and AT hook containing zinc finger 1(PATZ1)
AMACR	23600	Homo sapiens	alpha-methylacyl-CoA racemase(AMACR)
CLEC5A	23601	Homo sapiens	C-type lectin domain containing 5A(CLEC5A)
DAPK2	23604	Homo sapiens	death associated protein kinase 2(DAPK2)
RAB38	23682	Homo sapiens	RAB38, member RAS oncogene family(RAB38)
POTEH	23784	Homo sapiens	POTE ankyrin domain family member H(POTEH)
FXN	2395	Homo sapiens	frataxin(FXN)
ABCA4	24	Homo sapiens	ATP binding cassette subfamily A member 4(ABCA4)
FTH1P3	2498	Homo sapiens	ferritin heavy chain 1 pseudogene 3(FTH1P3)
GAST	2520	Homo sapiens	gastrin(GAST)
RICTOR	253260	Homo sapiens	RPTOR independent companion of MTOR complex 2(RICTOR)
FZD2	2535	Homo sapiens	frizzled class receptor 2(FZD2)
CADM2	253559	Homo sapiens	cell adhesion molecule 2(CADM2)
SLC37A4	2542	Homo sapiens	solute carrier family 37 member 4(SLC37A4)
ZDHHC23	254887	Homo sapiens	zinc finger DHHC-type palmitoyltransferase 23(ZDHHC23)
GAB1	2549	Homo sapiens	GRB2 associated binding protein 1(GAB1)
TAC4	255061	Homo sapiens	tachykinin precursor 4(TAC4)
MCOLN2	255231	Homo sapiens	mucolipin TRP cation channel 2(MCOLN2)
SYT14	255928	Homo sapiens	synaptotagmin 14(SYT14)
PTF1A	256297	Homo sapiens	pancreas associated transcription factor 1a(PTF1A)
GAD1	2571	Homo sapiens	glutamate decarboxylase 1(GAD1)
SHPRH	257218	Homo sapiens	SNF2 histone linker PHD RING helicase(SHPRH)
RASGRP3	25780	Homo sapiens	RAS guanyl releasing protein 3(RASGRP3)
QPCT	25797	Homo sapiens	glutaminyl-peptide cyclotransferase(QPCT)
SVIP	258010	Homo sapiens	small VCP interacting protein(SVIP)
BAMBI	25805	Homo sapiens	BMP and activin membrane bound inhibitor(BAMBI)
PRDX5	25824	Homo sapiens	peroxiredoxin 5(PRDX5)
BRMS1	25855	Homo sapiens	BRMS1 transcriptional repressor and anoikis regulator(BRMS1)
PRKD2	25865	Homo sapiens	protein kinase D2(PRKD2)
RPL36	25873	Homo sapiens	ribosomal protein L36(RPL36)
MPC2	25874	Homo sapiens	mitochondrial pyruvate carrier 2(MPC2)
LETMD1	25875	Homo sapiens	LETM1 domain containing 1(LETMD1)
ZDHHC5	25921	Homo sapiens	zinc finger DHHC-type palmitoyltransferase 5(ZDHHC5)
SGMS1	259230	Homo sapiens	sphingomyelin synthase 1(SGMS1)
ASPM	259266	Homo sapiens	assembly factor for spindle microtubules(ASPM)
CLIC4	25932	Homo sapiens	chloride intracellular channel 4(CLIC4)
SYF2	25949	Homo sapiens	SYF2 pre-mRNA splicing factor(SYF2)
RWDD3	25950	Homo sapiens	RWD domain containing 3(RWDD3)
KANK2	25959	Homo sapiens	KN motif and ankyrin repeat domains 2(KANK2)
GAP43	2596	Homo sapiens	growth associated protein 43(GAP43)
CYP4X1	260293	Homo sapiens	cytochrome P450 family 4 subfamily X member 1(CYP4X1)
CNTNAP2	26047	Homo sapiens	contactin associated protein 2(CNTNAP2)
DNM3	26052	Homo sapiens	dynamin 3(DNM3)
PRPF31	26121	Homo sapiens	pre-mRNA processing factor 31(PRPF31)
SERBP1	26135	Homo sapiens	SERPINE1 mRNA binding protein 1(SERBP1)
GAS6	2621	Homo sapiens	growth arrest specific 6(GAS6)
GATA2	2624	Homo sapiens	GATA binding protein 2(GATA2)
FBXO8	26269	Homo sapiens	F-box protein 8(FBXO8)
GATA6	2627	Homo sapiens	GATA binding protein 6(GATA6)
GBP3	2635	Homo sapiens	guanylate binding protein 3(GBP3)
KAT2A	2648	Homo sapiens	lysine acetyltransferase 2A(KAT2A)
CKAP2	26586	Homo sapiens	cytoskeleton associated protein 2(CKAP2)
HCA1	266790	Homo sapiens	Hypercalciuria, absorptive, 1(HCA1)
SNORD47	26802	Homo sapiens	small nucleolar RNA, C/D box 47(SNORD47)
RANBP6	26953	Homo sapiens	RAN binding protein 6(RANBP6)
HBP1	26959	Homo sapiens	HMG-box transcription factor 1(HBP1)
AMPD1	270	Homo sapiens	adenosine monophosphate deaminase 1(AMPD1)
MLH3	27030	Homo sapiens	mutL homolog 3(MLH3)
ZBTB32	27033	Homo sapiens	zinc finger and BTB domain containing 32(ZBTB32)
NOX1	27035	Homo sapiens	NADPH oxidase 1(NOX1)
LAT	27040	Homo sapiens	linker for activation of T cells(LAT)
GJB2	2706	Homo sapiens	gap junction protein beta 2(GJB2)
EIF2AK1	27102	Homo sapiens	eukaryotic translation initiation factor 2 alpha kinase 1(EIF2AK1)
INTU	27152	Homo sapiens	inturned planar cell polarity protein(INTU)
GLS2	27165	Homo sapiens	glutaminase 2(GLS2)
GCLC	2729	Homo sapiens	glutamate-cysteine ligase catalytic subunit(GCLC)
GCLM	2730	Homo sapiens	glutamate-cysteine ligase modifier subunit(GCLM)
GLDC	2731	Homo sapiens	glycine decarboxylase(GLDC)
BHLHE22	27319	Homo sapiens	basic helix-loop-helix family member e22(BHLHE22)
EIF3K	27335	Homo sapiens	eukaryotic translation initiation factor 3 subunit K(EIF3K)
UBE2S	27338	Homo sapiens	ubiquitin conjugating enzyme E2 S(UBE2S)
POLL	27343	Homo sapiens	DNA polymerase lambda(POLL)
SGSM3	27352	Homo sapiens	small G protein signaling modulator 3(SGSM3)
GLP1R	2740	Homo sapiens	glucagon like peptide 1 receptor(GLP1R)
POLM	27434	Homo sapiens	DNA polymerase mu(POLM)
GLUD1	2746	Homo sapiens	glutamate dehydrogenase 1(GLUD1)
GLUL	2752	Homo sapiens	glutamate-ammonia ligase(GLUL)
GNRHR	2798	Homo sapiens	gonadotropin releasing hormone receptor(GNRHR)
GPC1	2817	Homo sapiens	glypican 1(GPC1)
GPD1	2819	Homo sapiens	glycerol-3-phosphate dehydrogenase 1(GPD1)
GPD2	2820	Homo sapiens	glycerol-3-phosphate dehydrogenase 2(GPD2)
GPI	2821	Homo sapiens	glucose-6-phosphate isomerase(GPI)
LINC00515	282566	Homo sapiens	long intergenic non-protein coding RNA 515(LINC00515)
CCR10	2826	Homo sapiens	C-C motif chemokine receptor 10(CCR10)
ANG	283	Homo sapiens	angiogenin(ANG)
H19	283120	Homo sapiens	H19 imprinted maternally expressed transcript(H19)
CXCL17	284340	Homo sapiens	C-X-C motif chemokine ligand 17(CXCL17)
[truncated: 3,478 more rows]
