# Supplementary material for: Identification of Key Immune and Cell Cycle Modules and Prognostic Genes for Glioma Patients through Transcriptome Analysis
Source: Pharmaceuticals (Basel). 2024 Sep 28;17(10):1295. doi: 10.3390/ph17101295 (PMC11514598; doi:10.3390/ph17101295)
Supplement: Supplementary file 1 [file pharmaceuticals-17-01295-s001.zip › Table S2.xlsx]

## Sheet: MCOOD
Table S2. MCODE analysis results
Parameters:
Network Scoring:
Include Loops: false Degree Cutoff: 2
Cluster Finding:
Node Score Cutoff: 0.2 Haircut: true Fluff: false K-Core: 2 Max. Depth from Seed: 100
Cluster	Score (Density*#Nodes)	Nodes	Edges	Node IDs
1	29.677	32	460	PLK4, KIF14, CENPE, NEK2, MCM2, EXO1, NEIL3, KIF20A, WDHD1, NDC80, KIF4A, CDKN3, KIF23, CDCA8, CDCA2, CCNB1, CEP55, CDC25C, DLGAP5, CCNA2, AURKA, KIF2C, SHCBP1, CDC6, ASPM, HJURP, CKAP2L, DEPDC1, BUB1, KPNA2, TPX2, MCM3
2	11.333	13	68	RPSA, RPL8, PCNA, RPS20, RPL34, RPL9, RPL27, RPL21, RPL13, RPL37A, RPL24, RPL18A, RPL12
3	8.5	9	34	CCR5, TLR2, ITGB2, FCGR3A, CASP1, FCER1G, MSR1, FCGR2A, ITGAM
4	3.2	6	8	CTSZ, LAMB1, LUM, SERPINA1, CTSB, MMP14
5	3	3	3	LY96, RIPK3, NLRC4
6	3	3	3	TWIST1, TGFB3, SNAI2
