# Supplementary material for: Identification of Key Immune and Cell Cycle Modules and Prognostic Genes for Glioma Patients through Transcriptome Analysis
Source: Pharmaceuticals (Basel). 2024 Sep 28;17(10):1295. doi: 10.3390/ph17101295 (PMC11514598; doi:10.3390/ph17101295)
Supplement: Supplementary file 1 [file pharmaceuticals-17-01295-s001.zip › Table S3.xlsx]

## Sheet: Table S3
Table S3.Survival anlysis of 96 candidate genes from 4 identified modules in CGGA 693 and CGGA 325 dataset
Gene	ModColor	ModGenes	Survival_693_pvalue	Survival_693_Effect(favorable)*	Survival_325_pvalue	Survival_325_Effect(favorable)*
ADAMTS1	pink	69	6.26672e-16	Low expression	2.50112e-12	Low expression
LAMB1	pink	69	7.51311e-17	Low expression	4.62479e-27	Low expression
LUM	pink	69	1.38609e-10	Low expression	1.17283e-14	Low expression
MMP14	pink	69	2.59945e-17	Low expression	1.24001e-25	Low expression
PCOLCE	pink	69	6.94032e-09	Low expression	1.47328e-20	Low expression
PLOD1	pink	69	2.48911e-13	Low expression	6.42408e-25	Low expression
SERPINH1	pink	69	1.51177e-23	Low expression	3.56751e-29	Low expression
SNAI2	pink	69	3.48285e-14	Low expression	2.98667e-12	Low expression
TGFB3	pink	69	0.00203972	Low expression	2.11635e-05	Low expression
TGFBI	pink	69	3.22941e-06	Low expression	2.62546e-17	Low expression
TWIST1	pink	69	1.2536e-10	Low expression	2.603e-17	Low expression
ALOX5AP	yellow	240	0.000169977	Low expression	1.5635e-10	Low expression
ARHGAP15	yellow	240	1.20174e-06	Low expression	2.34104e-10	Low expression
BCL2A1	yellow	240	1.63476e-06	Low expression	1.33939e-11	Low expression
CASP1	yellow	240	4.59131e-08	Low expression	2.74399e-16	Low expression
CCR5	yellow	240	5.94954e-07	Low expression	2.44024e-14	Low expression
CTSB	yellow	240	0.000421272	Low expression	1.78862e-13	Low expression
CTSZ	yellow	240	3.25996e-06	Low expression	1.97493e-11	Low expression
EVI2B	yellow	240	0.00731135	Low expression	8.38903e-07	Low expression
FCER1G	yellow	240	3.34103e-08	Low expression	3.20385e-13	Low expression
FCGR2A	yellow	240	7.01642e-10	Low expression	2.62471e-12	Low expression
FCGR3A	yellow	240	3.83294e-13	Low expression	1.50825e-18	Low expression
FERMT3	yellow	240	0.000359647	Low expression	1.24873e-12	Low expression
GPR65	yellow	240	1.10054e-11	Low expression	2.40808e-17	Low expression
HCLS1	yellow	240	0.00110501	Low expression	5.66121e-10	Low expression
IL4R	yellow	240	3.06248e-05	Low expression	2.5903e-10	Low expression
ITGAM	yellow	240	0.655856	NA	6.23191e-07	Low expression
ITGB2	yellow	240	0.000241448	Low expression	1.8779e-10	Low expression
LY96	yellow	240	1.84974e-05	Low expression	2.48197e-16	Low expression
MSR1	yellow	240	8.21997e-14	Low expression	9.91123e-14	Low expression
NLRC4	yellow	240	5.20489e-05	Low expression	0.000198453	Low expression
PIK3R5	yellow	240	0.00184457	Low expression	4.30914e-05	Low expression
RIPK3	yellow	240	0.0177114	Low expression	3.40026e-05	Low expression
RPS6KA1	yellow	240	0.000202851	Low expression	5.75576e-10	Low expression
SERPINA1	yellow	240	1.63021e-07	Low expression	2.70797e-12	Low expression
SERPINB1	yellow	240	1.65605e-06	Low expression	8.59226e-12	Low expression
SIGLEC7	yellow	240	4.23672e-07	Low expression	1.22409e-06	Low expression
SLAMF8	yellow	240	3.34265e-07	Low expression	2.17097e-11	Low expression
SLC7A7	yellow	240	0.000175671	Low expression	5.40968e-12	Low expression
ST14	yellow	240	5.4662e-07	Low expression	2.95211e-15	Low expression
TLR2	yellow	240	1.31796e-07	Low expression	2.31924e-09	Low expression
TYMP	yellow	240	9.13474e-12	Low expression	1.61794e-19	Low expression
ASPM	green	171	4.33835e-35	Low expression	4.29197e-17	Low expression
AURKA	green	171	3.24698e-27	Low expression	4.1789e-30	Low expression
BUB1	green	171	6.07514e-27	Low expression	7.51435e-20	Low expression
CCNA2	green	171	8.69582e-27	Low expression	7.99032e-28	Low expression
CCNB1	green	171	7.92667e-29	Low expression	2.76373e-24	Low expression
CDC25C	green	171	5.02862e-19	Low expression	1.07021e-15	Low expression
CDC6	green	171	7.11752e-25	Low expression	3.3132e-22	Low expression
CDCA2	green	171	7.19086e-28	Low expression	9.04345e-18	Low expression
CDCA8	green	171	8.14703e-34	Low expression	6.23939e-26	Low expression
CDKN3	green	171	2.29924e-28	Low expression	1.39813e-24	Low expression
CENPE	green	171	1.03859e-31	Low expression	1.47021e-15	Low expression
CEP55	green	171	8.77919e-29	Low expression	1.00137e-29	Low expression
CKAP2L	green	171	5.816e-26	Low expression	1.04107e-15	Low expression
CLSPN	green	171	6.01913e-13	Low expression	6.46223e-14	Low expression
DEPDC1	green	171	1.05988e-38	Low expression	6.16836e-31	Low expression
DLGAP5	green	171	2.69902e-28	Low expression	1.03813e-22	Low expression
EXO1	green	171	4.31469e-22	Low expression	7.92431e-16	Low expression
GINS4	green	171	5.73382e-15	Low expression	4.77793e-23	Low expression
HJURP	green	171	9.09337e-29	Low expression	1.61036e-16	Low expression
HMGB2	green	171	1.20084e-24	Low expression	1.14501e-22	Low expression
KIF14	green	171	4.15148e-34	Low expression	1.39473e-13	Low expression
KIF20A	green	171	2.02516e-36	Low expression	2.57339e-19	Low expression
KIF23	green	171	3.08919e-34	Low expression	2.46979e-25	Low expression
KIF2C	green	171	1.55296e-27	Low expression	1.11595e-22	Low expression
KIF4A	green	171	8.20097e-29	Low expression	3.27344e-26	Low expression
KPNA2	green	171	1.64455e-23	Low expression	2.51509e-26	Low expression
MCM2	green	171	3.39738e-16	Low expression	2.16927e-15	Low expression
MCM3	green	171	7.71438e-12	Low expression	1.04672e-22	Low expression
NDC80	green	171	1.80656e-28	Low expression	1.13556e-21	Low expression
NEIL3	green	171	7.64001e-30	Low expression	3.90107e-18	Low expression
NEK2	green	171	5.44329e-30	Low expression	1.31513e-20	Low expression
PCNA	green	171	3.45833e-17	Low expression	1.32718e-22	Low expression
PLK4	green	171	3.55916e-16	Low expression	4.06709e-13	Low expression
POLD3	green	171	7.63366e-12	Low expression	4.79532e-18	Low expression
PRR11	green	171	7.53839e-11	Low expression	1.45416e-11	Low expression
SHCBP1	green	171	1.79231e-25	Low expression	1.95601e-22	Low expression
TPX2	green	171	1.99354e-24	Low expression	9.51203e-24	Low expression
WDHD1	green	171	9.90301e-19	Low expression	9.75167e-14	Low expression
BAG1	blue	311	3.91258e-06	High expression	2.34125e-06	High expression
CUEDC2	blue	311	9.01309e-06	High expression	7.65615e-06	High expression
POLL	blue	311	4.5266e-06	High expression	6.42972e-12	High expression
RPL12	blue	311	0.0862328	NA	0.000848998	High expression
RPL13	blue	311	0.00330882	High expression	0.491972	High expression
RPL18A	blue	311	0.00789444	High expression	0.184591	High expression
RPL21	blue	311	2.00047e-05	High expression	0.000886844	High expression
RPL24	blue	311	0.000626282	High expression	0.992044	NA
RPL27	blue	311	0.0221095	High expression	0.000177613	Low expression
RPL34	blue	311	0.00704205	High expression	0.171785	NA
RPL37A	blue	311	0.0103481	High expression	0.842428	NA
RPL8	blue	311	0.00343692	High expression	0.00998193	Low expression
RPL9	blue	311	0.0200219	High expression	0.184443	NA
RPS20	blue	311	0.0217039	High expression	0.100765	NA
RPSA	blue	311	0.101566	NA	0.59044	NA
UBXN1	blue	311	8.36932e-09	High expression	6.07233e-05	High expression
* inicate that there is a favorable prognosis in given dataset when the gene is low or high expression.
